# Supplementary material for: The comparison between fixed versus degressive doses of medroxyprogesterone acetate combined with letrozole in patients of progestin-primed ovarian stimulation protocol: a propensity score-matched study
Source: Front Endocrinol (Lausanne). 2023 Dec 12;14:1295787. doi: 10.3389/fendo.2023.1295787 (PMC10754509; doi:10.3389/fendo.2023.1295787)
Supplement: Supplementary file 1 [file DataSheet_1.xlsx]

## Sheet: Sheet1
ID	group	Female Age (years)	BMI (kg/m2)	AFC	AMH (ng/ml)	Infertility duration (years)	Primary Infertility	Infertility diagnosis, n (%)	Fertilization methods	1st day of stimulation FSH	1st day of stimulation LH	1st day of stimulation E2	1st day of stimulation P	4th day of stimulation LH	4th day of stimulation E2	6th day of stimulation LH	6th day of stimulation E2	8th day of stimulation LH	8th day of stimulation E2	LH level on the trigger day	E2 level on the trigger day	P level on the trigger day	LH level on the day after trigger	Total dosage of MPA (mg)	Duration of Gn use (days)	Total dosage of Gn (IU)	premature LH surge (LH > 10 mIU/ml)	Endometrial thickness on the hCG trigger day (mm)	No. of follicles with diameter > 16 mm on trigger day (n)	normal fertilization rate	No. of oocytes retrieved	the number of mature occytes	Fertilization rate (2PN) (%)	Cleavage rate (%)	Nonviable embryo cycles	No. of viable embryos obtained	Top-quality embryos (n)	No. of blastocyst cultures	No. of blastocyst formation	No. of frozen embryos	OHSS
908	0	38	21.604	3	1.98	13	1	4	2	1.32	1.23	14	1.21	0.88	9	3.18	70	1.85	506	0.49	3062	1.5	25.52	62	13	3537	0	8.5	10	100	7	4	100	100	0	1	0	0	0	1	0
908	0	38	21.604	8	1.98	13	1	4	2	6.53	2.66	40	0.92	2.23	51	2.27	74	7.87	264	2.77	2307	1.72		56	11	2700	0	9.3	5	100	5	3	100	100	1	0	0	0	0	0	0
953	0	33	22.308	5	0.99	9	1	3	1	5.61	2.06	37	0.53	4.77	29	2.54	174	6.13	684	6.62	2046		44.93	42	9	2062	0	11	5	60	5	3	60	100	0	1	0	1	1	1	0
1047	0	38	24.035	9	3.59	10	1	2	2	10.9	4.87	65	0.2	6.52	37	7.01	323	4.36	769	2.64	1414	0.56	93.22	60	9	1687	0	10	7	100	7	7	100	100	0	4	4	4	2	2	0
1047	0	38	24.035	7	3.59	10	1	2	2	7.44	5.64	65	0.2	4.83	59			10.79	178	14.2	627	0.56	99.1	40	8	1837	1	9	4	100	4	2	100	100	0	1	0	1	0	0	0
1456	0	38	26.143	3	0.63	12	1	3	1	9.01	1.6	27	0.68	4.25	46	4.41	150			4.53	1448	0.61		56	9	1762	0	9.1	3	50	4	2	50	100	0	1	0	1	1	1	0
1559	0	37	25.299	7	1.4	10	1	1	1	8.78	4.55	30	0.37	8.81	12	6.72	128	6.69	407	3.48	945	0.3		50	9	1837	0	7.1	2	50	2	2	50	100	0	1	0	1	0	0	0
1851	0	33	22.641	5	1.45	6	1	1	1	11.49	4.86	31	0.39	6.49	17	7.05	160			3.36	1660	0.95		68	11	1825	0	6.3	4	83.33	6	6	83.33	100	0	4	3	4	2	2	0
2603	1	36	25.391	9	2.07	5	1	4	2	7.17	1.59	27	0.46	2.03	11	1.11	35	2.32	147	0.89	543	0.6		48	11	2775	0	8.5	4	100	4	3	100	100	0	1	0	1	0	0	0
2781	1	37	25.952	5	0.75	0.4	1	3	2	5.15	1.82	53	0.1	3.16	34	1.44	59	3.97	267	6.79	647	1.02	69.36	22	10	1306	0	7.2	6	100	6	5	100	100	0	4	4	4	4	4	0
3185	1	36	26.814	11	1.53	6	1	4	2	6.9	2.78	27	0.08	5.66	36	2.41	127			2.29	1801	0.71	82.21	48	10	2062	0	10	5	100	5	5	100	100	0	2	1	2	2	2	0
3471	0	35	27.44	7	2.2	12	1	2	2	5.82	3.32	54	0.74	2.8	24	2.56	161	5.82	617	3.96	1384	1.39	63.34	42	9	2337	0	9	5	83.33	8	6	83.33	100	0	2	2	0	0	2	0
3635	1	31	20.029	19	5.1	10	1	1	1	7.71	6.33	52	0.42	2.41	79	3.15	451			1.37	4166	1.79	40.06	48	9	1900	1	8.5	9	75	8	7	75	100	0	3	2	3	3	3	0
4091	1	40	21.49	5	2.14	8	1	1	2	9.9	7.24	52	0.14	10.19	52	7.24	230	4.92	802	3.15	3369	0.67	132.27	47	11	1762	1	8.5	8	87.5	8	8	87.5	100	0	2	2	0	0	2	0
4314	0	32	20.932	7	1.24	5	1	1	1	6.79	2.37	35	0.61	4.14	36	1.48	99	2.64	694	1.81	2807	0.56		42	9	1812	0	10.9	9	72.73	11	11	72.73	100	0	2	2	0	0	2	0
4349	0	31	18.026	13	2.62	8	1	1	1	7.98	5.74	30	0.23	7.97	77	11.72	140	6.8	822	5.99	2178	1.45		50	9	1687	1	9.4	7	100	10	10	100	100	0	4	3	4	3	3	0
4416	1	33	25	5	1.24	11	1	3	1	7.22	2.69	65	0.43	2.23	26	2	98			1.65	956	0.52	32.3	31	9	1425	0	8.9	3	80	5	4	80	100	0	2	1	2	1	1	0
4583	1	36	18.29	6	4.69	4	1	2	2	7.81	2.15	48	0.52	1.38	148	4.84	583	2.36	1492	2.55	3894	1.23		40	9	2012	0	8.6	11	85.71	9	7	85.71	100	0	2	2	2	1	1	0
5093	0	39	22.6	4	0.14	7	2	3	2	15.27	2.87	68	1.05	4.47	56	11.56	124	8.19	276	3.68	904	0.67	80.58	50	9	1300	1	10.1	3	100	1	1	100	100	0	1	1	0	0	1	0
5096	0	29	20	11	5.2	4	1	2	2	5.69	2.12	43	0.62	3.61	42	1.37	228	3.29	1712	1.27	3946	1.73		38	9	1700	0	10.4	9	83.33	9	6	83.33	100	0	2	0	0	0	2	0
5254	0	35	20.55	17	6.16	4	1	1	1	8.64	6.14	89	0.43	8.54	47	11.77	201	8.67	682	6.58	2477	1.03	68.44	60	9	1562	1	8	7	55.5556	9	5	55.5556	100	0	4	4	0	0	4	0
5349	1	31	21.484	12	2.63	4	2	1	1	5.91	3.63	49	0.88	2.86	51	2.68	191	4.83	854	4.19	2066	1.17	91.69	40	9	1900	0	11.2	0	70	10	9	70	100	0	5	4	5	4	4	0
5494	1	40	23.434	12	4.16	13	1	1	1	8.75	4.96	46	0.32	5.72	32	2.07	128			3.74	3340	0.51	44.83	36	10	1550	0	14.5	10	90.91	11	11	90.91	100	0	3	2	3	3	3	0
5528	1	34	22.308	7	4.49	8	1	5	2	5.54	4.89	41	0.43	3.85	29	3.29	347	2.07	1375	3.24	4063	0.85	73.54	54	9	1762	0	9.6	8	100	6	5	100	100	0	3	1	3	1	1	0
5572	1	36	19.433	10	3.51	8	1	1	1	7.97	3.74	35	0.35	4.06	57	1.42	150			1.96	1293	0.89		36	10	1925	0	7.7	4	75	4	3	75	100	0	1	0	1	0	0	0
5581	1	33	26.953	3	1.23	0.5	1	5	2	6.78	7.78	69	0.51	5.25	36	2.79	95	4.03	178	3.74	285	0.68	61.36	20	8	1062	0	8.4	2	100	2	2	100	100	0	2	2	2	1	1	0
5866	1	36	26.709	6	1.69	11	1	1	1	7.83	3.71	25	0.15	5.57	36			4.23	123				64.68	41	10	1962	0		8	83.33	6	5	83.33	100	0	4	4	4	4	4	0
5911	0	35	21.358	3	1.11	11	1	4	2	8.23	8.11	87	0.99	6.58	46	4.87	241	13.5	718	7.07	1024	1.76	14.17	30	9	2150	1	12	2	100	3	2	100	100	0	1	1	0	0	1	0
5913	0	32	21.259	13	2.54	14	1	1	1	8.25	2.26	23	0.76	1.17	14	2.4	22	1.45	240	1.87	490		42.69	48	8	1062	0	7.1	7	100	5	5	100	100	0	4	4	0	0	4	0
5969	0	40	24.777	7	0.72	2	2	1	1	5.99	2.82	42	0.44	5.07	16	2.21	138	4.02	525	1.63	1911	0.58	57.06	58	11	2887	0	9.9	5	60	5	3	60	100	0	3	1	0	0	3	0
6312	0	31	20.263	3	2.4	10	1	1	1	8.62	5.58	62	0.42	14.56	35	6.35	37	5.94	5.68	2.81	2135	0.54		60	9	1900	1	6.5	6	85.71	7	6	85.71	100	0	4	4	4	2	2	0
6480	0	31	19.068	7	1.28	5	1	1	1	5.52	3.69	164	0.32	5.16	131	5.93	512	3.78	1139	5.26	1900	0.93		46	8	1837	0	9.1	4	83.33	6	6	83.33	80	0	2	2	0	0	2	0
6608	1	36	23.047	8	4.87	8	1	2	2	6.97	2.68	50	0.93	3.74	41	2.88	306	1.77	608	2.73	1513	0.6	56.85	40	9	2000	0	6.2	7	83.33	8	6	83.33	100	0	2	0	2	2	2	0
6608	0	36	20.703	7	1.15	8	1	2	2	12.3	3.11	53	0.32	3.98	42	3.9	338	2.67	1021	1.37	2266	0.68	31.76	46	9	2100	0	6.9	9	100	8	6	100	100	0	2	0	2	0	2	0
6610	0	30	25.066	12	2.2	3	1	1	1	7.94	7.2	83	1.11	5.48	100	3.1	295	8.05	1681	2.91	5493	1.53		56	10	1812	0	12.8	10	75	8	6	75	83.33	0	3	2	3	0	3	0
6844	0	35	24.382	7	0.89	6	1	4	1	8.47	4.52	55	0.58	5.41	50	4.18	120	3.79	530	3.92	996	1.04	82.47	60	9	1612	0	5.7	3	40	5	2	40	100	0	2	1	0	0	2	0
6969	0	28	19.778	8	5.16	5	1	1	1	5.58	5.14	34	0.49	3.23	73	3.98	247			4.06	2414	1.64		48	9	1525	0	9.5	8	63.64	11	9	63.64	100	0	4	4	4	3	3	0
7006	0	34	18.48	10	3.22	7	1	2	1	7.61	1.77	43	0.21	3.76	53	6.55	628	3.74	1617	5.8	1909	0.83	47.89	60	9	1762	0	9.2	6	100	8	8	100	100	0	2	1	2	2	2	0
7020	0	34	22.667	5	1.33	11	1	2	2	9.33	3.08	43	0.33	4.53	33	4.37	129	6.63	456	4.88	1288	0.7	49.89	60	10	1012	0	9.4	3	100	2	2	100	100	0	1	0	1	1	1	0
7032	1	39	25.406	9	0.51	10	1	3	2	9.54	4.3	51	0.18	5.36	24	5.5	15			2.21	446	0.42		74	12	3225	0	10.3	2	100	2	2	100	100	0	1	0	1	1	1	0
7037	0	36	19.396	5	4.56	5	2	3	1	7.1	4.1	31	1.04	5.94	38	4.26	130	4.26	130	2.21	671	1.17	60.61	50	8	1137	0	9.6	4	66.6667	3	2	66.6667	100	0	1	1	0	0	1	0
7037	0	37	19.396	8	4.56	5	2	3	1	6.95	3.69	17	0.34	4.08	28	5.09	216	5.17	710	2.45	1053	1.76	50.56	40	8	1875	0	5.7	5	60	5	3	60	100	1	0	0	0	0	0	0
7085	0	36	23.805	12	8.25	8	1	4	2	5.3	2.75	15	1.2	3.58	33	4.69	70	3.27	519	2.13	1181	1.72	59.96	60	9	1127	0	8.4	8	66.6667	9	6	66.6667	100	0	4	2	0	0	4	0
7131	1	33	22.59	12	3.23	9	1	1	1	8.92	5.88	44	0.34	4.58	39	2.39	253			4.2	1007	0.66	53.15	26	10	1450	0	9.5	7	75	8	6	75	100	0	2	1	2	1	1	0
7138	1	30	23.438	10	4.11	2.5	1	1	1	2.95	1.37	30	0.55	1.46	15	0.7	47	0.3	277	0.07	2938	1.04		26	12	2912	0	11.3	13	64.29	14	14	64.29	100	0	6	6	6	3	3	0
7216	0	38	19.563	3	2.11	5	1	1	1	6.73	4.43	54	0.29	6.9	139	3.98	139	7.25	388	8.65	692	0.68		30	8	1837	0	13	2	66.67	3	3	66.67	100	0	2	2	0	0	2	0
7217	0	32	21.484	6	1.66	2	2	1	1	11.55	3.85	7	0.35	6.85	11	6.41	29	8.37	231	2.08	1322	0.73	96.91	80	11	2262	0	5.4	6	100	6	6	100	83.3333	0	4	3	0	0	4	0
7217	1	35	21.484	7	0.7	4	1	1	1	11.55	3.85	27	0.35	4.99	18	2.4	63			2.39	1144	0.51	104.36	42	11	2100	0	7.5	5	80	5	4	80	75	0	2	1	0	0	2	0
7232	1	33	18.195	8	3.77	10	1	1	1	7.17	4.6	45	0.56	6.23	39	2.64	241	5.5	1173	8.13	3787	0.63		44	9	1407	0	9	9	83.33	12	10	83.33	100	0	4	3	4	4	4	0
7543	1	33	19.355	6	7.99	4	1	4	2	6.18	3.14	15	0.57	3.87	65			10.76	377	5.41	5394	1.41	35.92	18	9	1525	1	12.6	8	77.78	9	9	77.78	100	0	4	3	4	3	3	0
7600	0	33	21.338	5	0.85	0.5	1	3	1	7.62	3.92	42	0.92	4.99	27	1.82	172	2.47	381	4.53	1129	2.27		18	9	970	0	11.2	8	57.14	7	4	57.14	100	0	2	2	0	0	2	0
7728	0	30	24.219	5	4.05	5	1	2	2	4.78	8.21	43	0.34	6.26	5	3.21	80	7.26	190	5.29	663	0.73	66.46	46	10	1762	0	6.4	5	100	4	4	100	100	0	2	1	0	0	2	0
7745	0	29	20.195	15	1.95	5	1	1	1	6.03	3.75	72	0.64	5.15	96	9.19	540	6.2	842	4.81	1259	1.05		38	7	1387	0	9.7	6	66.67	6	4	66.67	100	0	3	3	3	3	3	0
7760	0	30	20.812	15	5.62	4	1	1	1	5.62	4.22	18	0.22	3.09	36	1.86	119			1.66	1926	1.2	77.86	54	10	1975	0	10	15	84.62	13	11	84.62	100	0	4	3	4	4	4	0
7773	0	31	20.937	15	2.55	7	1	2	2	8.48	4.67	20	0.87	2.17	28	4.41	712	1.87	1659	2.13	2770	0.34	51.83	48	10	1825	0	8.3	8	80	11	10	80	100	0	3	3	3	3	3	0
7952	0	39	19.664	4	2.11	13	1	3	1	11.24	3.22	46	0.66	5.14	2	2.91	53	4.55	144	4.03	1162	1.98	72.7	56	13	3112	0	6.9	4	50	4	2	50	100	1	0	0	0	0	0	0
7952	1	39	19.133	6	2.11	13	1	3	1	11.24	3.22	46	0.66	6.42	23	2.99	41			2.18	961	1.09	72.7	56	13	2737	0	7.8	5	80	5	4	80	100	0	1	1	0	0	1	0
8041	0	29	22.266	10	3.18	10	1	4	2	6.87	6.37	22	0.29	8	38	2.7	130			7.56	1671	0.4	68.31	38	8	1250	0	8.1	7	85.71	7	7	85.71	100	0	2	0	0	0	2	0
8050	1	35	25.915	7	2.53	10	1	1	1	7.02	2.2	36	0.21	4.71	19			2.93	74	1.69	1500	0.48	46.77	41	10	1712	0	8.7	8	62.5	8	6	62.5	100	0	3	2	3	1	1	0
8079	0	30	25.39	11	2.4	6	1	1	2	7.25	1.71	57	0.51	2.39	54	2.73	105	4.29	485	4.48	1027	0.55		42	9	1750	0	8.9	9	100	6	6	100	100	0	4	4	4	4	4	0
8240	0	33	21.048	6	1.94	4	1	3	2	8.14	3.69	45	1.28	3.08	65	3.01	139	3.89	337	2.02	765	1.06	93.02	60	9	1250	0	12.2	5	100	3	3	100	100	0	2	2	0	0	2	0
8240	0	34	21.048	5	1.94	4	1	3	2	8.55	2.79	65	1	3.2	90	1.82	169	3.56	430	1.98	1318	1.85		50	10	2387	0	11.9	5	100	3	2	100	100	0	1	1	1	1	1	0
8240	1	35	21.048	5	1.54	5	1	3	2	7.44	2.27	36	0.56	2.69	66	2.7	189			1.59	1310	1.58		54	14	1762	0	10.4	4	100	4	4	100	100	0	2	1	2	2	2	0
8270	1	31	24.35	14	2.89	1	1	4	1	6.07	1.68	29	0.19	1.17	25	2.51	85			3.06	1765	0.32	18.51	44	10	1625	0	5.9	7	100	7	7	100	100	0	4	3	4	3	3	0
8271	1	33	23.875	7	3.35	2	1	1	1	7.21	4.48	39	0.35	3.44	58			1.79	136	5.22	2084	0.54	66.55	48	10	1950	0	6.3	9	100	6	6	100	100	0	2	1	0	0	2	0
8294	0	36	19.675	6	3.2	10	1	2	1	7.93	4.53	54	0.46	3.96	45	2.23	168			3.74	1088	1.05		34	9	1725	0	9.5	3	100	5	5	100	100	0	3	2	3	3	3	0
8316	0	35	25.391	6	1.71	7	1	1	1	11.01	3.81	24	0.34	5.96	34	3.71	45			4.55	886	0.43	66.86	54	10	1987	0	6.8	4	100	5	5	100	100	0	3	3	3	3	3	0
8343	0	30	21.984	8	2.88	4	1	4	2	7.73	7.05	11	1.05	4.85	33	4.91	206	3.28	586	3.06	1800	1.46		48	10	2162	0		6	100	7	6	100	100	0	2	2	2	2	2	0
8351	0	31	21.604	9	3.64	4	1	1	1	10.33	3.29	41	3.09	4.43	67	6.32	92	4.07	501	2.74	2191	1.63	54.17	80	11	1850	0	4.9	5	77.7778	9	7	77.7778	100	0	4	4	4	3	3	0
8361	0	33	21.359	4	4.21	9	1	3	1	9.59	4.42	40	0.27	3.45	22	2.61	148			1.13	2100	0.88	57.89	60	10	2150	0	10.3	6	62.5	8	6	62.5	100	0	5	5	5	4	4	0
8384	1	27	25.631	9	3.42	3	1	4	1	9.18	2.59	30	0.43	2.97	53	2.91	69			3.1	2589	0.68	51.78	24	13	2712	0	6.5	6	83.33	6	5	83.33	100	0	3	3	3	3	3	0
8398	0	34	22.432	6	2.1	5	1	1	1	6.47	3.3	40	0.4	4.11	82	4.82	372			2.78	1770	0.78	49.1	50	9	1700	0	7.5	9	88.89	9	9	88.89	100	0	6	4	6	4	4	0
8431	0	29	18.902	4	0.98	2	1	3	1	6.62	0.36	45	0.56	5.69	54	10.26	349	5.55	787	2.56	2061	0.54	103.74	58	10	1612	1	6.8	5	80	5	4	80	100	0	4	4	4	4	4	0
8464	0	36	20.83	3	2.45	3	2	3	1	7.3	3.24	35	0.65	6.72	21	7.68	65	4.26	354	3.58	940	0.9	68.55	60	9	1475	1	7.7	5	100	3	3	100	100	0	2	2	0	0	2	0
8487	0	30	23.111	11	2.17	5	1	1	1	7.86	3.62	23	0.99	3.37	80	2.96	175	7.68	723	6.28	1113	0.41	80.31	34	8	1662	0	10.5	3	60	5	3	60	100	0	2	0	2	1	1	0
8493	0	37	19.922	20	16.22	9	1	4	1	6.08	9.08	26	0.77	8.89	105	12.03	494	9.23	2510	6.85	4090	2.44		50	8	1112	1	8.5	5	88.2353	17	15	88.2353	93.3333	0	5	4	5	5	5	0
8586	0	28	20.34	11	3.5	4	1	4	1	9.91	6.44	40	0.39	6.67	42	19.67	126	9.13	466	4.6	1583	1.58	103.5	70	10	1675	1	11.1	5	75	8	6	75	100	0	4	3	0	0	4	0
8628	1	33	24.219	14	3.16	5	1	5	2	5.77	2.08	70	0.42	4.21	29	1.96	275			1.17	5250	0.7	73.5	35	11	1875	0	10.2	12	92.31	15	13	92.31	100	0	4	2	4	2	2	0
8628	1	34	24.219	13	3.16	6	1	5	2	5.77	2.08	70	0.42	6.49	35	3.15	119			2.23	4074	0.62	73.5	35	10	1812	0	10	13	90.91	13	11	90.91	100	0	5	5	5	2	2	0
8723	0	29	18.359	11	2.79	9	1	1	1	8.08	9.64	23	0.56	13.54	94	34.36	155			14.45	2522	1.16	94.02	60	9	1325	1	6.9	6	100	6	6	100	100	0	4	3	4	4	4	0
8770	0	32	22.214	16	10.41	10	1	2	2	4.3	4.53	34	0.53	9.52	70	19.31	280	13.65	698	5.08	2984	2.1	66.05	34	10	1550	1	9.6	12	100	16	15	100	100	0	4	3	4	4	4	0
8886	1	27	21.094	6	1.72	5	1	1	1	5.77	10.59	77	0.13	10.22	41	2.83	127			12.06	1340	0.69	75.56	32	10	1712	1	10.7	6	100	5	5	100	100	0	2	1	0	0	2	0
8894	1	29	24.958	8	1.77	5	1	1	2	6.54	3.13	53	0.25	3.83	41	1.39	171	3.53	979	0.89	3615	0.68		48	10	2175	0	7.4	8	90	11	10	90	100	0	3	1	3	2	2	0
8917	0	36	27.64	8	3.71	3	2	1	2	7.33	3.14	14	0.35	3.35	16	2.82	80	6.58	346	2.51	1084	0.75	96.25	70	10	2150	0	3	5	100	8	8	100	100	0	4	4	0	0	4	0
8955	0	34	27.005	7	3.63	2	2	1	1	5.93	1.53	18	0.95	3.5	8	2.54	30	2.58	88	3.17	1436	1.09	29.31	100	13	3375	0	10.3	5	75	8	7	75	100	0	3	0	0	0	1	0
8955	0	35	27.777	7	3.63	2	2	1	1	8.86	4.39	0	0.09	5.24	20	4.33	76	4.1	145	1.69	1953	1.04	33.63	98	14	3562	0	7.6	5	87.5	8	8	87.5	100	0	2	1	0	0	2	0
8971	0	28	21.502	5	2.35	6	1	4	1	6.42	2.28	25	0.21	6.97	39	4.68	158	7.01	424	3.44	851	1.35	53.46	50	8	1137	0	9.4	5	100	5	5	100	80	0	3	3	0	0	3	0
9092	0	33	23.922	16	11.56	2	1	1	1	5.81	4.85	14	0.82	5.79	37	14.16	195	5.13	2396	2.48	4653	1.35	101.93	70	10	1662	1	13.5	5	92.8571	14	14	92.8571	92.3077	0	4	1	0	0	4	0
9144	0	28	22.313	17	10.04	5	1	1	1	6.85	6.26	37	0.76	7.38	92	7.36	212	9.89	1228	1.93	4856	2.08		60	10	2162	0	8.4	7	92.31	13	13	92.31	100	0	6	6	6	4	4	0
9175	0	35	21.155	3	0.9	4	1	3	1	7.14	5.18	55	0.56	7.88	37			12.05	115	4.88	322	0.38		30	8	2662	1	5.7	1	100	1	1	100	100	1	0	0	0	0	0	0
9178	0	30	19.371	7	2.3	5	1	1	1	7.42	4.17	8	0.62	3.38	45	3.63	212	2.05	632	4.05	1542	1.88	102.07	70	10	2037	0	11	5	100	7	7	100	85.7143	0	4	3	4	1	1	0
9190	0	30	18.975	4	2.24	5	1	1	1	5.97	1.83	74	0.89	3.47	44	2.4	142	5.15	716	1.74	1444	0.38		42	10	2087	0	9.4	5	40	5	2	40	100	0	1	0	1	0	0	0
9275	0	34	20.964	4	3.41	9	1	1	1	7.12	7.83	68	0.56	7.13	28	4.41	136	5.78	523	7.98	1016	1.05	80.4	44	14	2050	0	6.1	6	50	8	4	50	100	0	2	1	2	2	2	0
9322	1	35	20.703	6	5.42	5	1	1	1	7.48	3.9	40	0.4	5.07	28	1.79	63			0.98	1609	1.45	48.86	28	11	2025	0	5	8	83.33	6	5	83.33	100	0	3	3	3	3	3	0
9353	0	30	24.747	6	1.49	2	2	3	1	8.65	7.48	48	1.83	2.74	13	2.09	41	3.05	38	5.44	88	0.31		38	7	1237	0	6.1	5	75	4	4	75	100	0	2	2	0	0	2	0
9442	0	30	20.173	10	2.44	4	1	4	2	6.64	5.72	41	0.25	7.98	35	7.42	99	8.08	331	4.53	570		62.31	50	8	1050	0	9.3	5	50	4	3	50	100	0	2	2	0	0	2	0
9442	0	31	20.964	4	2.44	5	1	4	2	8.97	5.69	42	0.36	5.52	40	5.55	169	3.4	503	2.99	1217	0.68		46	9	1750	0	11.3	3	100	3	2	100	100	0	2	2	0	0	2	0
9453	0	37	22.719	5	0.32	2	2	3	1	5.57	1.37	39	0.54	4.15	38	2.07	62	5.09	226	4.59	344	0.74	56.26	50	10	1775	0	7.8	5	100	2	2	100	100	0	1	1	0	0	1	0
9453	0	37	22.719	5	0.32	2	2	3	1	6.17	2.82	42	1.16	2.11	55	6.32	134	2.52	468	1.07	918	1.07	70.37	60	9	1575	0	8.6	5	100	2	2	100	100	0	1	1	0	0	1	0
9533	0	35	23.438	7	1.25	8	1	1	1	7.58	6.79	20	0.83	1.38	138	10.26	502	6.15	779	1.83	1265	0.3	64.82	50	9	975	1	6.5	4	80	5	5	80	100	0	3	2	3	2	2	0
9538	1	34	24.342	10	2.17	4	1	1	1	8.8	1.81	41	0.43	2.68	22	0.87	54			0.32	1298	1.02	26.22	44	11	1600	0	9.5	6	88.89	9	8	88.89	100	0	2	1	2	2	2	0
9544	0	37	21.289	7	2.02	8	1	5	2	9.18	4.87	40	0.3	4.98	61	6.58	164	8.42	670	10.97	2571			60	11	4635	0	8	4	80	5	5	80	100	0	2	2	0	0	2	0
9706	0	40	25.391	3	1.15	1	2	3	1	6.66	2.42	65	0.73	4.51	53	3.5	68	5.04	160	1.51	512	1.06	50.77	60	9	1525	0	5.9	5	75	4	3	75	100	0	2	1	0	0	2	0
9709	1	32	22.893	17	3.96	8	1	2	2	9.07	5.46	24	0.86	6.72	35	4.78	144			3.11	1803	0.86	63.04	33	9	1462	0	6.9	5	100	6	6	100	100	0	3	2	3	1	1	0
9711	1	30	26.573	3	1.08	2	1	1	2	6.59	4.19	18	0.18	3.77	29	1.67	56	3.04	274	1.39	1169	0.52	25.69	44	10	2775	0	10.6	7	100	5	3	100	100	0	2	1	2	0	0	0
9757	0	35	23.338	9	4.17	5	1	1	1	7.41	4.45	50	0.24	7.36	40	11.89	372	10.68	1653	4.82	4099	0.76	96.5	60	9	1850	1	8	5	85.7143	7	7	85.7143	100	0	2	0	2	1	1	0
9851	1	34	27.326	9	2.95	10	1	4	2	6.42	2.18	41	0.56	3.84	28	1.19	78			1.81	1475	0.34	44.43	42	10	1900	0	9.9	10	88.89	9	9	88.89	100	0	3	3	3	3	3	0
9863	0	28	18.929	6	0.32	8	1	4	2	9.53	2.31	72	0.41	1.99	67	3.38	160	3.27	509	4.11	903	1.08	35.1	50	8	1112	0	11	5	100	3	3	100	100	0	2	2	0	0	2	0
9879	0	29	27.993	8	2.87	3	1	1	1	6.69	3.36	70	0.74	2.42	97	1.71	276	4.48	1353	3.19	3082	1.52	50.24	38	9	2150	0	16.8	13	90	10	9	90	100	0	4	3	4	4	4	0
10059	1	33	22.039	11	3.83	5	1	1	1	7.22	4.81	38	0.95	3.84	66	5.16	149			3.71	3169	1.41	50.56	62	10	1900	0	5.8	10	70	10	8	70	100	0	5	5	5	3	3	0
10072	0	31	26.898	6	3.25	7	1	3	2	7.68	2.9	27	0.32	4.99	48	6.04	155			3.04	623	0.5	106.23	40	9	2025	0	8.2	2	100	1	1	100	100	0	1	0	1	1	1	0
10248	0	29	22.477	3	1.93	5	1	1	1	7.64	2.48	41	0.44	4.54	44	2.84	107	11.04	350	3.11	862	0.39	48.38	56	9	1875	1	9.1	2	100	2	2	100	100	0	2	2	2	2	2	0
10256	0	30	21.631	4	1.93	9	1	1	1	6.22	3.52	53	0.51	4.06	58	3.07	162	5.48	671	3.07	913	0.73	64.72	34	9	1850	0	4.8	3	66.67	3	2	66.67	100	0	2	1	0	0	2	0
10293	0	32	19.052	7	1.78	2	1	1	1	8.53	5.55	47	0.14	7.79	64	5.56	335	5.85	1632	2.34	2794	0.76	129.18	66	10	2325	0	8.5	6	62.5	8	7	62.5	100	0	2	2	0	0	2	0
10318	1	37	25.888	8	1.43	2	1	3	1	6.16	1.79	29	0.33	1.61	94	2.2	220	1.58	469	1.51	612	0.18	35.32	38	9	2100	0	6.5	3	66.67	3	2	66.67	100	0	1	1	1	1	1	0
10340	0	29	25.712	11	3.22	9	1	4	2	6.4	4.42	33	0.72	3.08	61					6.42	3275	1.33		40	8	1462	1	7.5	10	100	11	11	100	100	0	5	5	5	4	4	0
10344	0	36	21.797	8	2.69	10	1	4	1	5.69	2.82	55	0.2	2.87	74	5.6	312	2.36	743	1.79	1004	0.53	53.1	48	9	1800	0	8	6	100	6	6	100	100	0	4	3	4	4	4	0
10372	0	33	20.395	10	8.75	9	1	1	1	6.51	2.88	21	1.33	3.79	19	1.16	132	2.77	716	1.14	1441	1.13		34	9	1975	0	9.6	8	90	10	10	90	100	0	5	5	5	5	5	0
10378	0	28	20.703	20	6.14	1	2	4	1	6.25	4.29	58	0.6	3.8	55	7.83	150	2.99	759	1.46	1754	1.06	42.19	60	9	1362	0	8	5	80	10	8	80	87.5	0	5	5	5	2	2	0
10378	0	30	20.703	13	2.02	1	1	5	2	5.79	3.89	33	0.48	4.1	113	5.42	298			2.24	2697	0.95	41.64	48	9	1487	0	6.4	9	100	10	10	100	100	0	4	3	4	3	3	0
10401	0	39	23.438	5	1.4	2	2	1	1	6.99	2.28	30	0.33	2.73	32			1.8	55	0.96	454	0.21	63.27	34	8	1650	0	8.8	5	100	3	3	100	100	0	2	0	2	1	1	0
10401	0	39	23.438	12	0.97	2	2	1	1	6.81	2.35	29	0.28	3.4	20	1.76	101	2.32	454	1.38	1279		68.72	44	9	2250	0	8.2	5	33.3333	6	2	33.3333	100	0	1	0	1	0	0	0
10431	1	28	22.6	15	7.35	7	1	1	1	6.75	4.17	35	0.31	3.28	25	1.82	176			5.37	3481	1.02	47.46	48	10	1937	0	9	12	60	10	7	60	100	0	4	2	4	4	2	0
10446	0	37	22.761	5	1.52	9	2	3	1	10.99	4.05	46	1.72	9	33	9.33	84	4.56	232	7.9	393	0.6	55.83	56	10	1550	0	5	5	100	4	4	100	100	0	2	2	0	0	2	0
10465	1	37	22.214	10	1.31	2	1	3	2	8.5	2.11	45	0.62	4.84	28	4.34	231			3.62	2534	1.55	59.19	44	9	2062	0	8	5	83.33	6	6	83.33	100	0	2	1	2	0	2	0
10476	0	31	18.218	7	3.8	8	1	1	1	8.63	2.94	45	0.39	4.32	56	1.8	103	3.55	676	3.14	3373	1.21	83.66	60	10	2175	0	10.4	11	90	10	10	90	100	0	3	2	3	2	2	0
10502	1	37	25.911	5	1.18	5	1	1	1	7.67	4.71	19	0.2	7.79	29			3.75	57	2.76	1170	0.9	56.05	50	16	2887	0	6.8	7	100	5	5	100	100	0	3	2	3	2	2	0
10527	0	29	18.662	8	2.68	4	1	1	1	5.97	4.4	55	1.12	3.1	61	4.1	294			2.01	1395	0.64	110.92	50	9	2075	0	10.1	4	100	5	5	100	100	0	1	0	1	1	1	0
10535	1	35	21.338	11	5.13	12	1	1	1	7.68	4.28	32	0.46	4.67	76	3.48	149			2.02	1403	0.46	60.81	50	8	1350	0	4.7	6	100	7	7	100	100	0	3	3	3	2	2	0
10549	0	35	26.143	14	6.64	0.2	2	1	1	6.81	2.71	56	0.13	4.62	79	2.62	105	6.14	369	2.24	633	0.27	70.02	50	8	1325	0	9.7	5	100	6	6	100	83.3333	0	4	3	4	2	2	0
10574	0	31	20	9	3.72	5	1	5	1	6.8	5.09	52	0.37	4.93	42	3.7	108	7.72	325	3.54	3023	1.11	73.66	68	11	2250	0	11	6	100	7	7	100	100	0	4	2	4	2	2	0
10630	1	30	25.888	10	3.54	4	1	1	2	6.59	4.36	21	0.2	4.32	69	4.51	261			2.84	2272	1.05	60.16	38	10	1500	0	6.7	7	87.5	9	8	87.5	100	0	3	1	3	2	2	0
10695	1	31	24.836	3	1.19	7	1	1	1	5.4	1.79	50	0.84	2.37	54	2.71	91	3.15	281	2.72	881	1.12	2.72	42	10	2562	0	7.1	7	60	5	3	60	100	0	1	0	1	1	1	0
10695	1	31	24.836	3	1.19	7	1	1	1	3.61	1.56	86	0.59	1.48	48	2.59	48	1.23	69	0.72	943	1.19		44	15	4112	0	7.7	5	80	5	4	80	100	0	2	2	0	0	2	0
10773	0	36	20.313	3	0.34	3	1	3	1	7.61	3.42	0	0.4	6.45	8	6.16	38	4.59	46	2.99	183	0.25	77.14	44	10	2075	0	7.8	5	100	1	1	100	100	0	1	0	1	0	0	0
10789	0	30	24.509	6	1.59	6	1	1	1	8.51	11.44	39	0.3	5.05	27	2.62	70	4.77	118	3.97	166	0.3	44.16	14	7	1150	1	10.1	2	100	3	3	100	100	0	1	0	1	0	0	0
10899	0	31	20	7	0.98	3	1	1	1	7.64	4.55	19	0.21	2.51	41	18.55	195	13.11	655	2.24	1372	1.53	152.5	60	9	1762	1	9.8	5	85.7143	7	6	85.7143	100	0	4	4	0	0	4	0
10920	0	36	23.556	8	1.29	8	1	3	1	5.13	4.71	2	0.47	3.94	28	4.8	118	4.28	666	2.21	1231		74.59	64	11	1812	0	4.6	5	83.3333	6	6	83.3333	100	0	4	4	0	0	4	0
11030	0	31	26.986	5	0.46	4	1	3	2	11.14	6.64	64	0.43	9.67	47	10.03	77	11.76	388	6.27	570	0.42	116.61	44	7	1300	1	7.2	5	50	4	3	50	100	0	1	0	1	0	0	0
11032	0	36	25.076	4	0.88	11	1	3	1	7.57	4.36	13	0.66	7.84	39	7.31	243	4.14	374	4.02	617		121.69	40	7	1287	0	8.1	5	75	4	4	75	100	0	3	3	0	0	3	0
11039	0	31	24.841	13	4.56	2	2	1	1	7.91	3.02	26	0.59	2.15	38	1.63	75	1.38	270	1.38	987	0.36	51.42	60	9	1350	0	7.1	5	71.4286	7	6	71.4286	100	0	3	2	0	0	3	0
11069	0	35	27.689	5	0.88	10	1	3	1	9.47	2.53	18	0.77	3.47	49	1.23	107	3.54	403	2.93	835	0.4	32.54	42	10	2212	0	16.3	4	100	5	5	100	100	0	2	2	0	0	2	0
11089	0	35	24.61	11	5.86	3	2	4	2	9.74	6.43	31	0.36	6.59	43	5.34	147	3.24	569	1.6	1814	1.58	56.51	60	9	1575	0	7.5	5	100	7	7	100	100	0	4	2	0	0	4	0
11111	0	28	27.829	8	1.73	5	1	4	1	8.22	2.82	39	0.18	4.7	21	2.57	176	3.69	182	2.13	638	0.49	82.31	70	10	1987	0	10	5	75	4	4	75	100	0	2	2	0	0	2	0
11220	0	31	21.096	11	4.76	7	1	1	1	6.18	2.33	11	0.23	3.75	30	4.34	198	5.36	934	2.58	4936	1.01	56.38	68	11	1425	0	8.5	5	83.3333	2	10	83.3333	100	0	6	6	6	4	4	0
11276	0	28	21.875	5	0.68	4	2	3	1	10.01	4.17	18	0.83	8.86	57	9.3	183	3.96	250	2.21	711		110.91	60	9	1525	0	9.6	5	100	3	3	100	100	0	2	2	0	0	2	0
11282	0	36	20.788	6	1.59	12	1	3	2	5.38	3.2	52	0.29	2.34	55	2.81	161	2.54	719	0.78	1326	1.15		38	10	2087	0	10.4	7	100	7	6	100	100	0	5	4	5	3	3	0
11302	0	38	24.671	5	1.05	11	2	1	1	9.09	2.74	73	0.96	6.58	36	6.94	90	7.13	269	8.98	847	0.23	38.74	70	12	3050	0	7	5	100	2	2	100	100	0	2	0	2	0	0	0
11302	0	39	24.671	5	1.05	12	1	1	1	8.46	3.02	139	0.29	4.37	160	9.81	526			5.54	1192	0.61	67.94	30	8	1525	0	8.8	3	66.67	3	2	66.67	100	0	1	0	1	1	1	0
11313	0	38	24.548	8	2.96	19	2	1	1	10.5	3.97	39	0.13	9.72	28	11.34	62	4.34	243	3.88	1332	0.91	83.92	76	11	2100	1		5	100	6	6	100	100	0	4	3	0	0	4	0
11342	1	33	22.206	9	2.92	10	1	1	1	8.78	6.4	24	1.23	10.11	25	4.81	108	4.71	455	5.71	1673	1.03	86.73	32	9	1487	1	10.2	6	100	7	7	100	100	0	3	3	3	3	3	0
11363	0	37	21.631	5	2.97	9	2	2	2	8.32	4.01	44	0.54	6.24	55	8.05	177	3.51	616	2.44	3049	1.35	59.35	80	11	1975	0	10.3	5	80	5	4	80	100	0	2	2	0	0	2	0
11379	0	37	25.781	8	0.91	6	1	3	1	4.09	1.33	28	0.6	3.07	0	2.62	58	2.5	264		1579		53.96	70	9	1762	0	8.3	5	100	8	8	100	100	0	4	4	4	4	4	0
11474	1	29	21.573	6	1.12	7	1	3	2	6.7	3.24	59	0.95	5.18	63	8.94	191	6.1	581	6.52	1188	1.5		44	8	1637	0	8	6	100	8	8	100	100	0	5	5	5	4	4	0
11478	0	35	19.141	5	2.17	11	1	3	2	8.39	3.24	43	0.46	6.79	22	10.85	55	5.18	287	1.98	985	0.28	80.03	80	10	1862	1	9.3	4	80	5	5	80	100	0	2	1	0	0	2	0
11523	0	36	24.99	5	1.5	11	1	3	1	6.32	5.4	39	0.37	7.5	58	12.55	160	7.04	395	6.09	591	1.04	106.91	50	8	1350	1	10.2	4	66.6667	3	3	66.6667	100	1	0	0	0	0	0	0
11538	0	35	21.431	12	2.13	5	2	4	2	6.63	4.03	42	0.47	4.39	66	8.18	412	2.83	1129		1758		48.52	48	8	1437	0	10.8	4	75	8	7	75	100	0	4	3	0	0	4	0
11569	1	38	21.484	4	1.57	3	1	3	2	9.12	1.55	42	0.4	1.94	55	4.56	366	1.9	404.9	2.68	1008	0.84	57.12	38	9	1875	0	5.1	3	100	3	2	100	100	0	2	2	2	1	1	0
11638	0	36	22.893	11	3.21	6	2	1	1	6.75	2.7	30	0.36	6.26	23	3.02	71	4.09	244	0.9	1579	1.94	96.72	70	10	1837	0	7	4	85.7143	7	7	85.7143	100	0	3	3	3	2	2	0
11664	0	27	18.339	5	1.14	2	1	3	1	8.91	5.89	65	0.69	10.42	49	5.2	148			7.22	745		122.38	50	9	1537	1	9.2	4	33.3333	3	3	33.3333	100	0	1	1	0	0	1	0
11664	0	28	19.377	9	0.78	2	1	3	1	7.49	5.46	50	0.64	6.99	51	4.98	136	10.23	492	22.54	841	1.69	103.31	36	8	1525	1	10.5	4	60	5	3	60	100	0	1	1	1	1	1	0
11686	0	39	24.122	7	2.96	1.5	2	1	1	6.95	7.81	78	0.33	5.17	60	3.18	290	8.68	1036	6.75	2365	0.85	205.34	50	9	2250	1	6.1	4	60	5	4	60	100	0	2	0	2	0	0	0
11686	0	39	24.122	9	2.11	1	2	1	1	7.33	9.46	42	0.36	5.16	79	8.62	307	7.4	588	7.93	2572	0.96	144.66	60	10	2775	1	7.4	4	75	8	7	75	100	0	5	4	5	4	4	0
11687	0	34	22.1	8	3.23	1	2	1	1	5.35	2.29	49	0.852	3.21	22	2.17	88	1.28	375	0.63	872	0.99	34.31	60	9	1350	0	6.9	4	80	5	5	80	100	0	3	3	0	0	3	0
11687	0	34	24.219	8	3.23	1	2	1	1	6.98	1.6	49	1.13	2.32	49	1.75	196	1.51	629	0.71	1373	1.14	35.43	60	9	1775	0	6.9	4	85.7143	7	6	85.7143	100	0	2	2	0	0	2	0
11687	1	35	23.047	6	1.01	2	1	1	1	9.14	2.41	82	0.64	3.91	47	1.42	85	5.68	410	2.64	1445	1.51		40	10	2550	0	7.7	5	100	6	6	100	100	0	4	3	4	2	4	0
11693	1	29	21.333	8	1.09	3	1	3	1	7.49	4.64	30	0.13	6.75	74	5.83	255	3.12	910	3.78	4344	1.31	50.29	52	10	1862	0	10.4	7	100	7	7	100	100	0	4	3	4	3	3	0
11696	0	38	25.586	7	1.35	11	1	3	1	8.44	3.11	25	0.64	4.15	25	5.13	70	2.63	152	4.05	491	0.71	30.65	60	9	1812	0	6.7	4	80	5	5	80	100	0	2	2	0	0	2	0
11703	0	33	22.313	14	3.1	3	1	5	2	4.38	2.49	10	0.7	5.24	46	2.22	288			2.73	4160	1.47	61.07	38	9	1875	0	10.5	12	88.89	11	9	88.89	100	0	2	2	2	2	2	0
11713	0	31	21.162	10	1.78	3	2	1	1	8.13	4.24	42	1.41	4.6	22	6.6	109	8.14	323	7.41	505	0.6	63.02	60	9	1025	0	10.1	4	75	4	3	75	100	0	2	1	0	0	2	0
11723	0	26	18.222	5	3.62	5	2	4	2	7.23	2.88	41	0.38	3.38	32	3.96	102	1.58	359	2.47	568	0.65	81.09	48	8	950	0	6.2	4	50	4	3	50	100	0	2	2	0	0	2	0
11725	0	36	19.835	8	0.07	3	2	3	1	10.52	4.85	49	0.65	5.67	64	3.57	201	6.2	487	1.66	3389	3.05	67.55	90	12	2362	0	7.9	4	100	9	9	100	100	0	5	5	5	2	2	0
11776	0	38	24.034	11	2.83	3	2	4	1	9.56	4.83	41	0.22	5.55	58	8.76	140	5.54	1142	0.88	1607	0.92	118.84	60	9	1662	0	12	4	53.8462	13	7	53.8462	100	0	4	3	0	0	4	0
11787	0	35	20.957	7	3.23	0.5	2	1	1	8.42	4.35	65	0.9	3.42	87	6.44	265	5.41	961	0.82	1736	2.43	51.82	60	9	1812	0	7.8	4	83.3333	6	6	83.3333	100	0	2	2	0	0	2	0
11822	0	33	22.942	6	1.32	3	2	1	1	7.56	3.42	37	2.24	5.18	88	5.58	295			7.01	434	1.11	51.38	30	6	675	0	7.5	4	100	6	6	100	100	0	4	3	0	0	4	0
11826	0	29	21.799	3	2.51	3	1	3	1	5.86	1.99	26	0.33	1.95	33	2.71	88	3.74	221	2.59	328	0.45	40	50	8	1775	0	10.5	4	50	4	2	50	100	0	2	0	2	0	0	0
11840	0	29	24.414	6	2.98	2	1	3	1	9.61	2.4	47	0.58	3.21	37	2.86	110	2.43	233	1.69	518	0.43	21.91	60	9	1750	0	11.2	4	80	5	5	80	75	0	2	1	0	0	2	0
11863	0	33	23.633	10	3.03	7	1	2	2	6.57	2.33	29	0.62	3.61	51			3.95	59	1.05	2336	0.99	63.99	54	10	2337	0	8.8	8	100	9	6	100	100	0	2	0	0	0	2	0
11897	0	31	18.262	4	0.14	3	2	3	1	8.66	3.1	26	0.97	4.73	31	6.89	137	5.83	345	2.58	1962	0.91	50.61	80	10	1775	0	9.7	4	100	4	4	100	100	0	2	1	0	0	2	0
11904	0	31	18.711	8	2.3	6	1	5	1	6.25	3.66	71	0.57	5.32	99	6.12	449			3.2	1811	0.69	145.45	50	9	1325	0	8	8	100	8	8	100	100	0	5	5	5	5	5	0
11926	0	36	21.984	6	0.82	3	1	3	1	9.47	2.56	18	0.29	4.07	25	2.06	109	4.1	434	2.16	1619	1.07	43.66	58	11	3112	0	5.8	5	83.33	6	6	83.33	80	0	2	1	0	0	2	0
11945	0	39	21.368	6	2.33	4	2	1	1	8.07	3.41	40	0.51	3.17	34	5.5	90	2.64	2319	1.23	836		78.61	60	9	1637	0	7.2	4	71.4286	7	7	71.4286	100	0	2	2	0	0	2	0
11945	1	40	23.011	5	2.33	4	2	1	1	6.42	3.93	31	0.34	4.75	20	1.65	79	3.15	371	1.73	1937	1.13	65.11	60	12	3400	0	6.5	4	100	4	4	100	100	0	3	2	3	2	2	0
11947	0	33	19.814	8	2.56	6	1	3	1	7.47	3.72	18	0.23	5.41	54	5.56	129	3.23	431	0.89	2669	1.52	60.16	80	11	2025	0	7.4	4	83.3333	12	12	83.3333	100	0	4	4	4	4	4	0
11952	0	39	23.422	4	0.27	5	2	3	1	8.83	5.31	35	0.46	7.36	36	4.91	31	5.43	85	18.35	2.16		66.4	58	10	1400	0	8.3	4	100	3	3	100	100	0	2	2	0	0	2	0
11969	0	34	26.234	6	1.93	2	2	1	1	10.55	4.46	23	1.08	4.68	11	6.74	48	5.94	213	3.08	998	1.3	49.98	70	10	2037	0	7	4	80	5	4	80	100	0	2	1	0	0	2	0
11986	0	28	18.179	3	4.58	4	1	3	1	11.36	3.44	28	1.51	8.37	37	2.9	51	2.55	105	2.46	664	2.15	103.75	80	11	2050	0	7.6	4	100	6	6	100	100	0	3	3	0	0	3	0
12034	0	36	24.61	5	1.31	4	1	3	2	12.71	5.89	13	0.34	6.18	25	10.04	76	5.18	160		419		85.13	60	9	1600	1	6.8	3	66.6667	3	3	66.6667	100	0	1	1	0	0	1	0
12039	0	39	24.456	7	1.78	2	2	3	1	9.72	0.84	40	0.49	4.56	33	4.75	327	3.37	555	3.49	870	0.72	45.36	48	8	1437	0	6.9	3	85.7143	7	7	85.7143	100	0	2	2	2	1	1	0
12039	0	39	24.456	7	1.78	2	2	3	1	7.81	2.8	15	0.21	7.29	30	7.01	86	4.15	204	10.12	284	0.52	93.16	50	8	1462	0	7.5	3	100	5	5	100	100	0	2	1	2	1	1	0
12044	1	38	24.655	6	3.9	12	1	1	2	6.32	2.2	26	0.71	4.65	3.2	2.34	54	3.52	274	3.54	1907	2.44		48	9	1950	0	9.6	6	100	4	2	100	100	0	2	1	0	0	2	0
12050	0	37	21.502	3	0.5	7	2	3	1	6.56	4.06	62	0.79	5.61	29	8.26	63	7	149	2.45	446		46.7	92	13	2537	0	5.8	3	100	2	2	100	100	0	1	1	0	0	1	0
12055	0	28	19.473	19	11.59	3	1	2	2	5.96	6.36	32	1.08	4.92	88	6.97	480	4.56	2291	2.26	7842	3.99	121.45	60	9	1362	0	11	3	50	16	9	50	100	0	2	0	0	0	2	0
12106	0	36	23.936	6	1.24	5	1	3	1	10.68	5.17	26	0.57	8.27	21	10.77	33	4.13	141	4.54	1463		51.5	80	10	1900	1	8.7	3	71.4286	7	7	71.4286	100	0	2	1	0	0	2	0
12115	1	30	24.558	12	1.38	5	1	1	1	9.22	4.11	23	0.62	4.05	28	4.44	53	3.77	345	2.88	1462	1.11	63.05	60	11	2512	0	7.5	3	75	8	7	75	100	0	4	4	4	2	2	0
12116	0	40	27.491	5	2.07	7	2	1	1	5.95	5.41	23	0.53	4.92	31	4.93	120	6.65	416	3.24	1178	0.95	91.87	56	10	2600	0	6.1	3	100	6	6	100	100	0	4	3	4	2	2	0
12147	0	40	25.817	5	0.76	2	2	3	1	7.94	2.01	28	0.79	2.7	29	5.27	94	4.27	359	2.63	786	0.7	47.54	60	9	1575	0	12.5	3	100	2	2	100	100	0	1	1	0	0	1	0
12180	0	28	22.148	5	1.53	2	2	1	1	6.6	3.7	17	1.5	6.2	96	3.31	325	1.84	508	1.73	967	0.72	49.45	78	9	1662	0	7.2	3	50	4	2	50	100	0	2	2	0	0	2	0
12186	0	28	19.891	9	5.81	4	1	2	1	6.86	2.38	32	0.74	2.84	56	4.27	214	2.58	1034	0.96	4936	2.18	37.25	60	11	1900	0	9.9	3	64.2857	14	12	64.2857	88.8889	0	6	5	6	4	4	0
12191	0	32	20.957	10	7.85	5	1	3	1	10.55	5.37	20	0.85	6.52	34	4.64	53			3.25	1530	1.17		60	12	2375	0	11.1	7	62.5	8	7	62.5	100	0	2	0	2	1	1	0
12199	0	38	25.39	7	1.64	2	2	3	2	5.19	3.1	42	0.33	4.99	45	7.38	237	4.05	744	5.6	1449	1.02	55.55	50	9	2087	0	9.8	3	57.1429	7	4	57.1429	100	0	2	2	0	0	2	0
12274	0	29	23.683	14	1.78	4	1	1	1	6.65	4.3	10	0.49	5.79	45	3.67	143	2.56	634	2.11	1742	0.75	6.94	60	9	1612	0	9.2	3	75	8	6	75	100	0	2	1	0	0	2	0
12277	0	29	23.875	12	6.38	3	2	1	2	6.38	3.65	13	0.44	0.13	37	5.77	132	4.31	636	3.45	1643	0.48	56.34	42	9	1962	0	7	3	87.5	8	7	87.5	71.4286	0	4	3	4	3	3	0
12302	1	34	27.268	5	1.55	9	1	1	1	2.31	1.41	70	0.71	2.53	14	2.65	31	1.43	99	0.84	729	0.67		34	15	3162	0	8.9	7	87.5	8	8	87.5	100	0	2	1	0	0	2	0
12319	0	31	25.406	13	4.95	7	1	2	2	6.63	5.92	29	0.63	2.22	52	1.79	153			1.99	2318	1.49	38.92	42	9	1650	0	15.3	9	75	8	8	75	100	0	2	1	0	0	2	0
12327	0	39	21.379	6	1.46	9	1	3	1	10.54	4.4	47	0.63	6.67	26	5.62	86			3.59	1149	0.88	46.67	54	10	2062	0	9.2	3	100	3	3	100	100	0	1	0	1	0	0	0
12345	0	32	23.333	9	1.8	2	1	3	1	8.27	5.87	34	0.5	5.16	35	6.57	130	5.52	800	3.77	2332	0.73		48	9	1862	0	6	7	100	9	9	100	100	0	4	2	4	4	4	0
12351	0	35	25.149	5	1.94	2	1	3	1	8.42	3.37	13	0.46	7.92	8	7.79	30	8	78	1.79	1467	0.48	62.48	100	13	2587	0	9.7	3	66.6667	3	2	66.6667	100	0	1	1	0	0	1	0
12356	0	29	21.488	10	2.29	4	1	4	2	7.62	5.34	77	0.31	5.34	77	6.3	80	4.51	235	1.3	2878	1.25		78	11	2450	0	11.1	3	66.6667	7	6	66.6667	100	0	2	2	2	2	2	0
12373	0	27	19.313	13	2.21	3	1	1	1	4.2	5.12	73	0.13	2.27	15	2.19	167			1.19	4502	1.33	52.24	46	9	1987	0	13.9	8	100	10	10	100	100	0	6	5	6	6	6	0
12378	1	31	19.891	8	5.8	3	1	4	1	8.03	4.71	0	0.58	7.77	25	8.79	161	5.63	701	1.29	3407	2.03		60	11	2700	0	5	3	50	10	5	50	100	0	2	0	0	0	2	0
12380	0	30	24.244	6	1.62	7	1	1	1	8.97	3.86	16	0.34	7.81	22	4.1	76	3.56	260	3.08	1259	0.57	104.54	70	10	2037	0	10.4	3	100	5	5	100	100	0	4	3	4	2	2	0
12384	0	30	19.922	7	2.57	11	1	1	1	6.86	4.87	40	0.34	3.71	78			5.3	401	11.66	1956	1.33		40	8	1450	0	11.9	6	85.71	7	7	85.71	100	0	4	2	4	3	3	0
12395	0	31	25.104	4	1.1	12	2	3	1	8.55	1.67	32	0.31	4.26	46	3.44	94	4.28	258	2.59	424	1.21	38.93	50	8	1212	0	6.7	3	100	1	1	100	100	0	1	1	0	0	1	0
12395	0	31	22.507	5	1.1	12	2	3	1	7.05	1.67	72	0.36	3.38	33	1.92	85	0.91	228	0.81	250		19.81	60	8	1650	0	7	3	50	2	1	50	100	0	1	1	0	0	1	0
12435	0	36	23.052	7	2.31	10	2	4	2	8.95	7.86	23	1	7.16	60	6.76	106	6	500	2.54	701	0.69	94.06	50	8	1050	0	12.9	3	57.1429	7	5	57.1429	100	0	2	2	0	0	2	0
12462	0	31	19.772	8	6.83	3	1	4	1	6.83	5.43	101	0.36	4.76	214	11.11	780	4.4	2055	2.56	2093	0.75		56	9	1775	1	9.9	0	60	5	4	60	100	0	1	0	1	0	0	0
12465	0	24	22.266	5	4.28	3	1	1	1	11.52	5.92	17	0.47	9.57	5	8.62	17	5.16	87	4.23	1557	1.13	106.13	76	10	2125	0	7.6	3	66.6667	9	7	66.6667	100	0	4	4	4	4	4	0
12467	1	28	25.391	8	3.89	4	2	1	1	9.93	1.29	34	0.86	1.75	5	1.35	26	2.5	115	1.57	933	2.23	34.93	51	14	3525	0		3	100	5	5	100	100	0	2	1	0	0	2	0
12478	0	29	20.83	9	2.18	5	1	4	2	11.07	3.16	47	0.88	4.49	55	2.53	145	4.06	4.7	1.24	957	1.09		54	10	2037	0	9	3	83.3333	6	5	83.3333	100	0	2	1	0	0	2	0
12480	0	30	22.773	5	1.25	6	2	3	1	8.4	5.27	60	1.04	7.45	32	5.86	102	3.82	756	5.18	626	2.29	89.04	50	7	1387	0	10.3	3	100	3	3	100	100	0	2	1	0	0	2	0
12487	0	36	18.902	12	4.19	8	2	2	2	6.96	3.25	62	0.39	4.39	18	2.81	16	0.98	163	0.37			42.85	82	11	2175	0	8	3	66.6667	6	4	66.6667	100	0	2	2	0	0	2	0
12496	0	34	19.052	5	4.73	7	1	1	1	7.55	4.76	25	0.44	2.96	211	2.24	296			5.5	1274			36	8	1712	0	6.5	3	100	4	4	100	100	0	2	1	2	2	2	0
12509	1	35	24.122	9	4.67	2	1	1	1	11.18	4.88	36	0.24	7.32	21	7.54	63			0.78	1055	0.48	43.45	61	16	3575	0	6.2	5	100	4	4	100	100	0	3	1	3	2	2	0
12515	0	29	22.222	7	2.49	1	2	1	1	10.68	4.55	22	1.22	5.51	23	3.25	83	4.09	336	3.37	980	1.21	132.2	60	9	1437	0	10.3	3	71.4286	7	5	71.4286	100	0	4	4	4	3	3	0
12516	0	26	19.467	4	2.15	5	1	3	1	2.97	1.4	7	1.25	1.38	5	1.59	17	0.41	70	0.28	1452	1.43	2.36	82	12	2112	0	8.5	3	81.8182	11	9	81.8182	88.8889	0	8	4	4	3	3	0
12529	0	37	23.052	5	0.98	3	1	3	1	5.57	2.95	84	0.35	3.69	33	10.75	246	9.06	406	1.73	2672			98	13	3187	1	9.4	3	62.5	8	8	62.5	80	0	4	4	0	0	4	0
12530	0	32	22.296	12	7.1	3	1	1	1	10.52	7.09	37	0.42	7	30	10.11	47	5.34	195	3.38	1435	2.98	80.89	90	12	2525	1	9.9	3	71.4286	7	5	71.4286	100	0	2	1	0	0	2	0
12533	1	31	25.977	16	8.5	1	1	5	2	6.47	2.28	18	0.26	2.04	29	2.98	153			1.7	3982	0.7	57.03	32	10	1500	0	7.9	9	100	11	10	100	100	0	5	4	5	5	5	0
12556	0	30	24.465	16	8.39	9	2	2	1	9.05	7.88	9	0.53	10.42	27	5.8	70	6.41	273	4.8	1903	1.5	25.48	80	11	2600	1	8.9	3	100	11	11	100	100	0	6	5	6	2	2	0
12558	0	32	20.24	3	1.99	4	2	3	1	6.95	5.58	72	1.26	4.07	87	6.02	165	7.55	366	5.4	681	1.6	81.74	50	9	2300	0	7.3	3	66.6667	3	2	66.6667	100	1	0	0	0	0	0	0
12578	0	33	26.619	19	8.48	3	1	4	2	4.39	2.49	19	0.72	5.19	25	2.86	123	6.34	788	1.71	4481	1.16	38.67	52	10	1962	0	14.1	10	69.23	15	13	69.23	100	0	5	3	5	5	5	0
12582	0	31	18.778	6	1.53	3	2	2	1	5.9	4.62	61	0.63	5.11	43	3.11	174	2.72	735	2.59	966	0.45	92.83	38	9	1575	0	10.3	3	100	6	6	100	100	0	4	3	4	2	2	0
12602	0	39	23.634	4	0.91	4	1	2	1	7.88	7.58	24		4.93	50	2.55	158	4.04	406	2.92	708	0.4		34	8	1637	0	7.2	3	100	2	2	100	100	0	2	0	2	0	0	0
12614	0	38	25.559	7	2.86	8	2	3	1	8.68	3.52	28	0.36	4.66	22	5.38	125	5.97	464	4.46	1057		55.4	60	9	1700	0	7.8	3	100	7	7	100	100	0	4	3	0	0	4	0
12615	0	34	19.979	4	1.64	6	1	3	1	9.4	3.56	32	0.5	2.41	43	5.94	119	1.73	268	4.83	906		76.01	34	8	2175	0	6.7	3	100	4	1	100	100	0	1	1	0	0	1	0
12651	0	38	21.644	5	1.06	3	2	3	1	12.95	6.79	38	0.43	10.85	34	10.03	84	8.66	264	5.84	770	0.68		70	10	2005	1	4.4	3	100	3	3	100	100	0	2	1	2	1	1	0
12664	0	35	23.834	9	3.8	3	1	4	2	8.4	2.96	44	0.69	5.52	47	5.73	115	6.35	254	2.34	758	0.52	51.81	70	10	1650	0	6.8	3	66.6667	6	6	66.6667	100	0	2	1	0	0	2	0
12665	0	40	25.391	7	3.23	1	2	1	1	6.4	2.05	26	0.19	4.44	29	3.56	87	6.92	268	3.2	2193	0.52	42.89	90	12	2550	0	10	3	100	7	7	100	100	0	4	4	0	0	4	0
12673	0	40	25.149	8	1.05	1	2	3	1	5.85	2.85	22	0.98	2.56	20	2.72	64	2.25	193	0.71	1952	0.23	32.53	90	12	2625	0	12.9	3	100	7	7	100	100	0	4	4	0	0	4	0
12675	0	33	20.313	7	3.75	9	2	1	1	8.22	4.09	23	0.72	6.21	43	3.7	70	2	142	2.02	402	0.56		60	9	1287	0	8.4	3	83.3333	6	6	83.3333	100	0	3	1	0	0	3	0
12675	1	36	22.07	8	2.02	12	1	1	1	8.77	4.03	16	0.67	4.4	26	1.91	63			1.64	1025	0.44	67.13	34	10	1750	0	8.4	6	50	6	3	50	100	0	1	0	1	1	1	0
12676	0	29	25.299	12	2.38	1	2	3	1	7.29	3.1	24	1.11	5.65	31	5.93	66	5.02	162	1.9	1647	0.57	69.11	90	12	1762	0	10.4	3	80	5	5	80	100	0	4	4	0	0	4	0
12694	0	31	24.35	9	2	4	1	1	1	5.47	3.28	46	0.37	3.69	36	5.69	83	1.24	274	0.78	566	0.54	80.7	60	9	1350	0	12	3	77.7778	9	8	77.7778	100	0	2	2	0	0	2	0
12695	0	28	19.563	6	2.83	5	2	3	1	12.16	3.92	40	0.13	5.12	40	3.6	111	4.14	359	1.49	1288	0.78	58.77	60	10	1400	0	9.4	3	42.8571	7	3	42.8571	100	0	2	0	0	0	2	0
12697	0	36	24.444	16	0.22	10	1	3	1	15.08	3.57	16	0.4	6.28	12	6.12	9	8.58	31	6.36	169	0.28	37.3	80	11	2350	1	6.6	3	100	1	1	100	100	0	1	0	0	0	1	0
12697	0	35	24.667	5	0.22	10	1	3	1	13.21	5.58	61	0.56	6.36	19	6.25	47	8.4	53	4.81	164	0.33	26.27	60	10	1550	0	8.2	3	100	1	1	100	100	0	1	0	0	0	0	0
12702	0	27	25.781	6	1.66	3	1	1	1	8.03	4.28	36	3.44	3.49	63	3.8	178	2.37	706	3.71	1571	1.41	38.74	60	9	1350	0	8.7	3	75	8	6	75	100	0	4	3	4	4	4	0
12704	0	37	20.505	3	1.49	1	2	1	1	7.24	1.66	50	0.42	4.52	23	5.65	55	4.16	107	1.14	975	1.67	50.5	100	13	2600	0	5.7	3	50	4	2	50	100	0	2	1	0	0	2	0
12706	0	38	23.147	3	0.8	1	2	3	1	11.22	3.99	63	0.54	6.33	59	9.09	146	5.68	267	6.41	392	0.47	103	50	8	1475	0	8.9	3	100	2	2	100	100	0	1	1	0	0	1	0
12708	0	33	24.524	3	1.42	3	1	3	1	10.52	2.73	46	0.91	4.98	3	8.58	38	9.33	79	2.78	476	0.67	72.74	70	11	1900	0	6	3	66.6667	3	2	66.6667	100	0	1	1	0	0	1	0
12708	1	34	25.711	4	1.42	4	1	3	1	8.22	5.41	153	0.48	2.58	146	3.06	473	2.02	698	1.28	886	0.64		42	8	1550	0	7.1	3	50	4	2	50	100	0	2	1	0	0	2	0
12711	0	31	18.131	9	2.48	2	1	3	1	9.29	7.16	90	0.86	9.12	42	6.31	160	5.07	439	4.14	1036	0.88	169.77	70	9	1437	0	8	3	55.5556	9	9	55.5556	100	0	4	3	4	2	2	0
12712	0	34	19.91	6	3.08	6	2	1	1	6.51	4.83	85	0.54	7.15	40	5.4	163	3.65	752	0.95	2327	1.13	138.32	70	9	1500	0	5.2	3	100	8	8	100	100	0	4	3	4	4	4	0
12725	0	37	22.672	7	1.15	3	2	3	1	7.4	1.8	50	0.62	2.3	32	1.84	78	1.45	265	1.66	624	0.33		60	9	1387	0	6.7	3	80	5	5	80	100	0	3	3	0	0	3	0
12727	0	34	21.929	7	1.82	12	2	1	1	10.91	4.15	37	1.51	4.15	37	7.36	21	3.98	69	0.99	292	0.23	1	60	9	1262	0	11.5	3	60	5	4	60	100	0	3	3	0	0	3	0
12731	0	38	22.348	6	5.17	14	2	1	1	7.26	3.26	33	0.45	4.28	26	4.86	98	1.49	442	2.45	988	1.52	74.41	56	9	1325	0	11.3	3	70	10	10	70	85.7143	0	4	4	0	0	4	0
12735	0	30	23.457	4	3.64	8	2	4	1	8.61	3.35	31	0.42	8.1	11	6.99	81	6.36	274	3.03	783	1.12	90.85	60	9	1387	0	5.1	3	50	6	6	50	100	0	2	1	0	0	2	0
12738	0	25	25.391	7	7.86	2	1	1	1	7.39	4.95	12	0.44	4.17	12	4.43	36	6.12	178	5.16	569	0.91	43.68	60	9	1825	0	9.4	3	72.7273	11	11	72.7273	87.5	0	3	2	3	3	3	0
12739	0	34	22.833	6	0.26	3	2	3	1	13.4	2.59	48	0.55	4.27	3	2.49	27	4.64	100	1.07	291	0.46	20.62	70	10	1600	0	10.8	3	100	4	4	100	75	0	3	3	0	0	3	0
12744	0	40	24.305	7	1.53	1	2	3	1	10.75	5.67	40	3.56	5.56	79					14.16	182	1.02	96.47	20	6	675	0	5.5	3	100	1	1	100	100	0	1	0	0	0	0	0
12744	0	40	25.462	7	1.53	1	2	3	1	7.91	4.1	38	0.4	3.33	49	8.64	154	3.83	272	3.66	506	0.96	101.76	40	7	1275	0	6.3	3	83.3333	6	5	83.3333	80	0	2	1	0	0	2	0
12744	0	40	26.234	7	1.53	1	1	3	1	10.75	5.67	40	3.56	4.11	40	3.99	173	4.86	711	2.96	1634	0.84	97.22	38	8	1987	0	7.6	3	75	4	3	75	100	0	1	1	1	1	1	0
12757	0	34	22.6	10	3.47	3	2	1	1	6.43	3.71	32	0.56	3.45	64	4.36	167	4.05	851	2.85	1074	0.33	49.16	50	8	1150	0	8.3	3	85.7143	7	7	85.7143	100	0	3	2	3	2	2	0
12761	0	37	22.137	6	0.52	13	1	1	1	11	4.25	54	1	6.39	52	7.71	138	5.21	394	8.11	648	0.68	94.74	60	9	1612	0	8.8	3	80	5	4	80	100	0	3	3	0	0	3	0
12763	0	32	26.673	7	2.02	3	2	1	1	5.63	2.2	39	0.61	1.68	38	2.13	72	1.51	344	0.96	1449	1.16	42.37	70	10	2012	0	7.9	3	76.9231	13	13	76.9231	100	0	5	5	5	4	4	0
12764	0	28	22.959	5	1.06	6	1	3	1	7.74	5.35	21	0.6	4.43	30	4.08	62	5.36	282	3.27	1357	1.25	59.92	64	10	1525	0	6	3	50	4	3	50	100	0	2	2	0	0	2	0
12769	0	35	19.228	9	2.43	3	1	1	1	7.67	7.54	19	1.19	3.95	66	2.19	299	4.87	1155	2.78	3859	2.05		50	10	2087	0	8.3	3	77.7778	9	7	77.7778	100	0	5	2	5	2	2	0
12771	1	31	19.531	7	1.47	4	1	1	1	7.22	4.39	56	0.52	6.22	43	2.26	140	8.21	555	2.76	2114	1.46		48	10	2012	0	10.1	6	87.5	8	8	87.5	100	0	2	1	0	0	2	0
12773	0	31	23.739	6	1.46	1	2	3	1	12.76	4.63	29	0.28	9.82	46	7.96	82	4.28	367	4.25	2728	1.6	125.41	72	11	2050	0	5.4	3	75	8	6	75	83.3333	0	2	1	0	0	2	0
12779	0	28	27.777	8	1.5	4	2	1	1	5.29	4.53	72	0.24	2.79	45	3.67	155			1.79	357	0.37	3.45	40	8	1500	0	8.4	3	100	2	2	100	100	0	2	1	0	0	2	0
12788	0	27	20.812	5	0.45	5	2	3	1	7.28	2.41	34	0.3	4.29	36	2.82	50	4.01	104	2.34	179	0.45	76.84	42	9	1425	0	3.7	3	100	2	2	100	100	0	2	2	0	0	2	0
12794	0	38	19.334	5	2.12	11	2	3	1	11.32	6.4	46	0.47	8.09	35	7.83	54	4.67	229	4.09	1249	0.89	58.97	72	11	2187	0	6.8	3	100	6	6	100	100	0	4	3	4	2	2	0
12802	0	26	22.07	6	1.38	1	2	3	1	8.49	3.93	25	1.16	4.34	50	3.5	105	2.65	465	1.39	649	0.73	46.26	50	8	1212	0	7.7	3	75	8	8	75	83.3333	0	4	3	0	0	4	0
12809	0	25	24.276	6	2.5	6	1	1	1	6.21	4.71	52	0.63	4.44	145	5.63	16	4.6	180	0.31	1754	1.74	59.43	100	13	2400	0	6	3	60	6	10	60	100	0	2	0	0	0	2	0
12819	0	29	23.712	9	0.81	4	1	4	1	9.08	3.71	25	0.31	7.91	18	6.99	56	4.82	156	3.36	1172	1.24	74.7	90	12	2562	0	11.3	3	66.6667	3	3	66.6667	100	0	2	0	0	0	2	0
12821	0	39	23.805	8	1.42	1	2	3	1	6.85	4.22	34	0.21	3.36	17	3.93	82	1.74	423	2.67	1036	0.89	33.07	56	9	1425	0	7.9	3	60	5	5	60	100	0	2	2	0	0	2	0
12825	0	29	25.036	5	1.86	4	2	3	1	6.22	3.69	54	0.73	4.61	37	3.55	64	4.21	258	0.84	940	1.48	42.4	70	10	1637	0	6.8	3	62.5	8	7	62.5	100	0	4	4	0	0	4	0
12835	1	32	25.391	10	3.59	2	1	1	1	6.05	3.26	38	0.4	5.89	45	4.83	113	4.05	522	4.01	2768	1.15		42	15	2387	0	5	8	100	8	8	100	100	0	2	2	0	0	2	0
12836	0	26	18.73	5	1.41	4	2	1	1	5.05	1.73	26	0.19	4.48	64	2.18	167	3.83	801	1.22	1262	1.13		50	8	987	0	10.5	3	100	5	5	100	100	0	4	4	0	0	4	0
12846	0	26	20.488	9	2.25	1	2	3	1	11.55	2.41	47	1.17	3.95	27	3.86	102	2.61	439	2.14	1961	1.35	48.29	70	10	1650	0	9.4	3	50	6	4	50	100	0	2	2	0	0	2	0
12847	0	39	21.908	10	3.6	11	2	1	1	6.75	2.47	63	0.22	2.8	80	5	204	5.91	445	1.24	941	0.72	95.59	60	8	1475	0	11.9	3	100	10	10	100	90	0	5	5	5	0	2	0
12873	0	40	21.368	4	0.09	2	2	3	1	6.48	2.17	53	1.61	4.45	60	2.94	118	4.28	374	3.98	664	0.65	37.48	60	9	2062	0	6.7	3	66.6667	3	2	66.6667	100	1	0	0	0	0	0	0
12874	0	37	25.888	7	1.36	8	1	1	1	8.72	4.01	21	0.48	4.23	21			3.58	52	3.16	759	0.7		60	11	2512	0	8.2	5	80	5	4	80	100	0	2	2	2	2	2	0
12875	0	34	22.583	7	1.09	2	2	3	1	10.73	2.35	33	0.68	2.68	58	6.33	89	6.33	89	3.08	446	0.35	80.48	60	9	1387	0	5.4	3	100	2	2	100	100	0	2	1	0	0	2	0
12877	0	36	23.828	6	4.92	0.5	2	3	1	5.39	2.74	27	0.5	2.34	79	4.43	246	1.79	513	0.97	1969	1.03	40.12	70	10	1662	0	7.3	3	100	10	10	100	100	0	4	3	4	4	4	0
12879	1	30	18.468	16	8.95	3	1	1	1	5.15	5.32	32	0.26	6.77	6.5	4.33	276	5.57	1471	2.87	3839	0.9		50	10	2100	0	10.6	12	54.55	11	6	54.55	100	0	2	0	2	2	2	0
12893	0	37	22.308	3	0.57	5	2	3	1	10.6	1.82	31	0.63	5.74	34	2.55	37	5.19	116	1.58	361	0.54	37.69	70	10	1887	0	10.4	3	100	1	1	100	100	0	1	1	0	0	1	0
12903	0	37	23.434	3	1.07	3	2	4	1	5.7	2.31	46	0.44	3.46	80	3.5	107	2.35	185	7.43	268	0.62	39.65	50	8	1200	0	7.1	3	100	2	2	100	100	0	1	1	0	0	1	0
12904	0	34	27.181	8	1.78	12	2	1	1	7.6	6.53	34	0.61	3.78	83	4.67	176	5.07	621	3.73	992	0.49	84.78	50	8	1437	0	6.8	3	87.5	8	8	87.5	100	0	5	4	5	3	3	0
12912	0	38	23.307	6	1.61	1	1	3	1	6.2	2.01	48	0.84	1.94	53	2.29	166	3.2	238	1.37	1092	0.93		34	9	1875	0	8.1	4	100	5	5	100	100	0	4	2	4	2	2	0
12914	0	30	25.204	3	1.27	2	2	3	1	10.55	4.42	33	0.96	8.56	26	7.2	107	6.46	231	4.4	566	0.99	43.83	60	9	1362	0	4	3	100	4	4	100	100	0	4	3	4	4	4	0
12916	0	34	22.308	5	3.26	3	1	1	1	11.75	4.93	25	0.5	7.53	68	5.96	279	3.41	785	2.59	1785	0.97	111.74	60	9	1712	0	11	3	71.4286	7	7	71.4286	100	0	4	2	4	2	2	0
12923	0	29	19.044	5	1.32	6	2	3	1	8.75	3.52	34	1.04	5.46	46	3.02	63	1.28	188	1.31	674	1.31	54.88	60	9	1237	0	6.5	3	100	6	6	100	100	0	4	4	4	2	2	0
12929	0	28	26.125	4	1.34	3	1	3	1	7.63	2.74	24	0.68	3.53	22	2.52	58	3.4	138	1.58	861	1.41	10.83	80	11	2162	0	11.1	3	100	4	4	100	100	0	1	0	0	0	1	0
12929	1	29	26.125	3	0.61	3	1	3	1	7.47	6.27	52		4.54	80	3.67	107	2.98	173	2.91	317	0.4		48	10	1637	0	8.4	1	100	1	1	100	100	1	0	0	0	0	0	0
12930	0	39	19.835	7	3.17	2	2	1	1	7.62	4.41	47	0.65	7.29	46	5.39	168	6.18	499	3.48	1305	1.81	88	60	9	1437	0	7.9	3	83.3333	6	6	83.3333	100	0	2	1	0	0	2	0
12938	0	30	22.547	5	0.73	4	1	3	1	6.99	5.66	54	0.8	6.06	57	8.75	138	4.82	376	5.37	717	1.7	111.93	50	8	1062	0	11.3	3	100	5	5	100	100	0	4	4	0	0	4	0
12939	0	32	19.651	6	3.69	2	2	3	1	13.14	6.42	26	0.84	7.83	39	8.02	87	4.03	220	3.29	714	1.29	88.11	70	10	1487	0	7.1	3	71.4286	7	5	71.4286	80	0	2	2	0	0	2	0
12956	0	38	20.324	3	2.61	15	1	3	1	6.89	4.38	75	0.52	4.68	60	7.24	218	7.54	406	5.98	577	0.89	97.04	40	7	962	0	6.1	2	100	3	3	100	100	0	2	1	0	0	2	0
12956	0	38	20.324	9	2.61	15	1	3	1	6.31	4.63	50	0.79	3.34	92	8.05	327	7.78	490	12.75	1344	1.31	75.4	40	7	1537	0	6.6	2	100	2	2	100	100	0	1	0	0	0	0	0
12962	0	22	21.719	6	1.3	3	1	3	1	7.71	4.14	39	0.91	6.61	25	2.35	60	3.67	150	1.97	884	1.04	78.39	80	11	1850	0	10.8	6	100	4	4	100	100	0	2	1	0	0	2	0
12962	0	23	24.768	8	1.3	4	1	3	1	6.71	3.99	52	0.34	7.27	67	4.51	140	5.51	417	1.17	1592	0.98		58	11	2287	0	9.8	5	83.33	6	6	83.33	100	0	4	3	4	2	2	0
12977	0	40	23.683	3	0.32	2	2	3	1	9.25	2.95	33	1.51	4.57	18	3.85	58	6.25	166	1.81	522	0.99	54.22	70	10	1600	0	4.1	4	100	2	2	100	100	0	1	1	0	0	1	0
12977	0	40	24.122	5	0.32	2	2	3	1	8.42	2.5	17	0.95	4.5	24	4.07	74	5.85	272	3.44	715	0.83	41.75	60	9	1925	0	6.2	4	100	4	4	100	100	0	3	1	0	0	3	0
12984	1	29	24.005	10	3.53	6	1	1	1	3.06	1.98	10	0.03	2.63	13	3.73	28	3.13	313	2.97	2069	1.14		54	11	2562	0	5.5	6	100	7	7	100	100	0	2	2	0	0	2	0
12992	0	26	20.604	3	0.61	6	2	3	1	16.44	7.96	48	0.74	8.77	31	5.71	57	3.04	118	3.02	642	0.95	92.81	90	9	1500	0	5.4	5	50	6	3	50	100	0	2	1	0	0	2	0
13000	0	27	20.371	7	1.57	4	2	3	1	6.21	3.54	41	1.85	4.43	52	5.62	120	4.5	404	2.63	718	1.49		50	8	1000	0	5.6	5	100	6	5	100	100	0	4	4	0	0	4	0
13004	0	40	21.573	7	4.02	2	2	1	1	7.14	3.67	21	1.08	5.93	8	7.09	26	3.73	133	0.52	13.7	0.43	1	80	11	2087	0	11.9	1	100	8	8	100	100	0	6	6	0	0	6	0
13007	0	30	20.613	7	4.13	2	1	1	1	8.93	4.33	33	1.29	3.69	12	4.44	123	2.42	359	2.66	584	1.32	82.97	50	8	1200	0	8	1	50	2	1	50	0	1	0	0	0	0	0	0
13009	1	26	18.733	3	3.78	3	1	1	1	8.44	4.1	82	0.81	6.12	84	2.28	158	3.69	446	3.32	2135	1.39		56	11	2712	0	8.3	6	83.33	6	6	83.33	100	0	2	2	0	0	2	0
13011	0	23	24.653	5	2.46	2	1	2	2	8.02	4.01	73	2.29	5.73	39	3.8	84	2.89	265	1.17	746	0.92	67.99	70	10	1612	0	8.7	6	71.4286	7	5	71.4286	100	0	2	2	0	0	2	0
13013	0	32	25.182	3	1.32	1	2	3	1	8.44	3.13	12	1.29	3.84	19	3.35	41	1.72	148	1.06	821	1.24	71.37	80	11	2237	0	8.2	4	75	4	3	75	100	0	2	2	0	0	2	0
13020	0	34	24.023	5	1.84	3	2	1	1	9.13	2.93	30	0.36	3.31	22	2.91	67	3	261	2.7	452	0.49	78.18	50	8	1325	0	7.5	4	75	4	3	75	100	0	2	2	0	0	2	0
13023	0	29	23.242	15	5.38	7	1	1	2	6.45	3.13	76	0.38	4.7	91	2.7	213	3.36	895	2.36	4856			52	10	1912	0	13.6	12	100	11	11	100	100	0	5	4	5	5	5	0
13028	0	32	22.656	5	1.98	3	1	1	1	6.09	3.19	67	0.71	4.5	95	5.64	156	3.64	694	2.4	2175	1.15	72.99	46	9	1750	0		6	71.43	7	6	71.43	100	0	2	1	0	0	2	0
13029	0	36	25.97	7	1.28	9	1	3	1	8.58	5.11	24	0.29	6.35	36	5.23	139	5.26	491	1.83	1219	0.8	79.97	60	9	1700	0	7.2	3	85.7143	7	6	85.7143	100	0	4	3	0	0	4	0
13032	0	33	18.662	8	3.26	2	2	1	1	8.45	3.3	45	0.33	5.22	57	3.46	164	2.59	681	1.85	2372	2.41	42.18	60	9	1575	0	7.9	8	70	10	7	70	100	0	4	4	0	0	4	0
13036	0	30	23.183	9	5.01	6	1	4	1	17.96	3.34	28	0.8	5.92	12	5.88	38	6.48	95	2.38	871	0.89	46.99	80	11	1887	0	10.1	3	100	3	3	100	100	0	3	3	0	0	3	0
13038	0	32	27.21	8	3.87	9	1	2	1	8.37	5.46	19	1.57	7.89	23	5.36	74	5.81	521	4.2	2330	1.57	56.16	70	10	1462	0	12.9	3	100	8	8	100	75	0	3	2	0	0	3	0
13039	0	37	23.875	5	1.21	1	2	3	1	10.73	5.25	42	0.88	5.15	12	5.41	41	6.87	131	9.06	378	0.61	47.16	70	10	1650	0	7.8	3	100	2	2	100	100	0	1	1	0	0	1	0
13039	0	38	24.61	4	1.21	1	2	3	1	12.96	4.64	67	0.33	4.5	21	4.23	66	6.75	136	10.02	196	0.41	66.59	50	9	1550	0	13	3	100	1	1	100	100	0	1	1	0	0	1	0
13041	0	36	26.776	10	2.44	11	1	5	1	10	6.25	30	1.89	7.82	18	3.06	71			2.81	892	1.38	66.79	50	8	1687	0	9.2	4	100	7	7	100	100	0	4	4	0	0	4	0
13048	0	36	22.667	8	4.28	15	2	1	1	9.27	2.81	45	0.72	3.34	64	4.5	83	5.9	359	1.93	790	1.24	43.1	60	9	1237	0	8.6	4	83.3333	6	5	83.3333	100	0	4	3	0	0	4	0
13048	0	37	24.889	8	4.28	16	1	1	1	6.65	1.93	39	0.81	2.82	45	0.99	107	2.78	889	1.68	1882	1.36		42	9	2025	0	8.5	8	87.5	8	8	87.5	100	0	3	2	0	0	3	0
13057	0	29	25.53	5	1.22	1	2	1	1	7.33	5.34	25	1.13	3.77	32	4.33	116	2.86	542	1.53	592	0.65	66.83	50	8	1325	0	6.8	4	80	5	4	80	100	0	2	1	0	0	2	0
13058	0	27	21.926	6	2.06	4	1	4	1	4.9	1.9	60	0.87	0.96	22	1.17	32	1.62	204	1.41	687	1.56	3.28	70	10	1637	0	4.1	4	60	5	3	60	100	0	2	1	0	0	2	0
13060	0	35	20.964	8	2.7	5	2	1	2	8.74	7.8	24	1.74	8.16	45	6.84	145	6.28	651	2.88	2305	1.8	112.67	60	9	1412	0	6.8	4	85.7143	7	6	85.7143	66.6667	0	2	2	0	0	2	0
13061	0	29	18.242	7	1.41	4	1	3	1	8.75	3.23	51	0.75	6.52	31	7.54	132	5.83	364	2.41	1332	1.35	51.58	80	10	2062	0	6.3	4	100	7	7	100	85.7143	0	2	2	0	0	2	0
13061	0	31	21.621	7	0.35	6	1	3	1	7.76	4.7	38	0.3	8.57	63	5	252			3.17	903	0.37	92.45	46	9	1462	1	5.9	6	100	4	4	100	100	0	2	1	2	1	1	0
13062	0	38	22.833	10	2.76	1	2	1	1	7.92	6.8	23	0.56	5.65	27	4.43	149	6.43	572	2.79	1132	0.29	97.77	60	9	1600	0	6.4	4	83.3333	6	5	83.3333	80	0	2	2	0	0	2	0
13066	0	32	21.984	5	0.94	3	2	3	1	8.74	2.41	47	0.95	3.56	13	2.67	43	2.51	204	0.39	585	0.84	52.83	80	11	1925	0	6.3	4	66.6667	6	4	66.6667	100	0	2	0	0	0	2	0
13072	0	30	22.376	5	1.99	2	1	3	2	8.35	3.54	52	0.77	6.89	34	7.77	58	4.18	149	6.18	286	0.26	112.5	40	6	800	0	6	1	100	1	1	100	100	0	1	1	0	0	1	0
13072	0	30	23.147	5	1.99	2	1	3	2	8.44	3.39	85	0.46	5.61	81	8.1	218	3.74	486	6.31	681	1.06	118.95	40	7	1650	0	7.7	1	66.6667	3	2	66.6667	100	0	1	0	0	0	0	0
13072	0	32	22.376	6	1.18	4	1	3	2	8.08	4.59	55	0.83	5.72	50	5.01	179	6.15	692	4.15	1273	0.36	35.25	50	8	1612	0	10.9	3	66.67	4	3	66.67	100	0	2	1	2	2	2	0
13074	0	40	24.88	3	0.09	1	2	3	1	9.11	3.15	43	0.58	9.83	20	3.62	94	4.96	159	0.79	502	0.31	51.3	110	8	1637	0	8.6	6	100	2	2	100	100	1	0	0	0	0	0	0
13074	0	40	24.887	4	0.09	1	2	3	1	9.73	3.04	25	0.88	4.84	38	5.01	84	2.72	227	0.77	348	0.35	41.26	60	10	1825	0	9.5	6	100	3	3	100	100	0	2	1	0	0	2	0
13078	0	33	21.631	8	4.35	0.5	2	2	1	7.19	0.87	51	0.62	1.48	56	1.8	146	1.67	746	0.74	2705	1.11	38.85	70	10	1925	0	4.8	10	77.7778	9	7	77.7778	85.7143	0	2	2	0	0	2	0
13079	0	31	19.955	6	2.99	5	1	1	2	6.86	4.02	42	0.49	3.45	42	5.1	81	3.55	398	1.21	1659	2.4	83.3	70	10	1925	0	6.8	6	100	7	7	100	100	0	4	4	0	0	4	0
13082	0	39	20.576	5	1.01	7	2	1	1	9.15	6.65	70	0.55	9.85	32	7.9	79	9.98	373	1.34	796	0.49	90.9	70	10	1375	0	10.2	5	80	5	4	80	100	0	2	2	0	0	2	0
13084	0	38	19.829	11	1.98	2	2	1	1	7.49	5.15	41	0.2	9.61	59	5.76	222			7.29	454	0.36		30	6	787	0	4.8	5	100	3	3	100	100	0	2	1	0	0	2	0
13086	0	31	20.957	6	2.31	5	1	1	1	5.878	2.65	123	0.41	5.18	154	4.93	166	8.82	751	5.6	2405	0.74	45.69	80	11	1837	0	7	6	100	7	7	100	100	0	4	3	0	0	4	0
13090	0	36	21.083	7	1.31	6	2	1	1	5.55	3.15	36	1.06	4.5	26	3.79	102	4	426	1.42	581	1.2	69.91	50	8	1112	0	4.8	6	60	5	3	60	100	0	2	2	0	0	2	0
13091	0	33	22.233	5	3.32	3	2	1	1	7.61	5.02	32	1.42	10.96	18	3.44	51	2	271	1.18	1097	0.75	109.62	70	10	1637	1	5.6	6	85.7143	7	7	85.7143	83.3333	0	4	3	0	0	4	0
13093	0	36	21.287	6	4.08	3	2	1	1	8.43	3.4	23	0.47	3.4	32	7.71	156			5.43	538	1.07	68.41	40	7	1100	0	5.2	6	100	2	2	100	100	1	0	0	0	0	0	0
13106	0	29	21.63	8	3.98	1	1	2	1	5.69	2.59	27	0.47	4.15	26	3.29	117	2.96	391	1.74	1132	0.74	57.93	60	9	1662	0	6.9	6	100	10	10	100	100	0	5	5	5	3	3	0
13107	0	40	26.73	4	0.09	3	1	3	1	9.9	3.69	15	0.43	4.33	24	3.18	68	4.71	158	4.28	339	0.31	13.65	50	8	1325	0	8.3	6	100	2	2	100	100	0	1	1	0	0	1	0
13110	0	38	20.24	7	1.54	8	1	2	2	8.24	4.68	42	2.13	7.3	49	4.93	95	3.32	451	0.62	563	1.09	99.91	60	9	1375	0	7.4	6	100	6	6	100	100	0	4	4	0	0	4	0
13111	0	28	24.341	6	2.07	3	1	2	2	9.49	5.21	38	2.73	3.99	21	4.64	120	7.62	298	1.42	991	1.68	75.29	70	10	1600	0	7.4	6	80	10	9	80	100	0	4	4	4	2	2	0
13114	0	38	22.222	9	3.94	2	2	1	1	9	5.33	16	0.43	8.48	43	8.41	97	6.43	317	1.4	671	0.48	81.15	60	9	1412	0	7.9	6	66.6667	9	6	66.6667	100	0	2	2	0	0	2	0
13114	0	39	23.14	8	3.94	1	1	1	1	8.09	3.83	21	0.22	3.67	46	2.89	136	4.53	757	2.17	2652	1.05		50	32	1950	0	7.6	9	85.71	7	6	85.71	83.33	0	1	0	1	1	1	0
13116	0	30	21.875	11	3.2	1	1	1	2	5.86	3.44	29	0.43	3.25	41	2.67	90	4.16	410	0.39	1536	1.21		70	10	1925	0	9.5	6	41.6667	12	9	41.6667	100	0	2	0	0	0	0	0
13128	0	39	20.937	7	7.43	4	2	3	2	7.43	2.6	22	0.96	3.12	33	2.09	70	5.01	304	2.81	1421	1.11	35.09	80	11	1750	0	6.1	6	100	5	5	100	100	0	3	2	0	0	3	0
13134	0	34	22	9	5.19	4	1	1	2	6.17	3.86	23	1.05	3.98	23	4.62	140	3.19	715	1.25	1446	0.84	70.71	60	9	1412	0	8.8	6	85.7143	7	7	85.7143	100	0	2	1	0	0	2	0
13136	0	35	24.305	3	1.74	2	1	3	1	10.06	3.43	29	1.18	5.59	16	4.36	45	2.65	182	1.1	938	0.83	59.8	80	11	2262	0	11	6	80	5	4	80	100	0	4	3	0	0	4	0
13150	0	36	20.505	3	1.88	2	2	3	1	8.83	3.64	58	1.05	9.28	21	5.72	51	5.68	280	8.74	649	0.4	53.69	60	9	1225	0	7	6	66.6667	3	2	66.6667	100	0	2	2	0	0	2	0
13153	0	30	18.427	6	4.23	4	1	1	1	8.91	5.9	45	0.51	4.84	32	5.83	137	3.85	387	0.67	1363	0.97	71.32	70	10	1475	0	7.8	6	80	5	4	80	75	0	2	1	0	0	2	0
13163	0	36	23.309	12	1.72	1	2	1	1	6.93	3.88	35	0.44	7.27	29	13.36	98	6.04	295	2.24	504	0.54	78.5	50	8	1325	1	7.3	4	100	4	4	100	100	0	2	1	0	0	2	0
13170	0	36	18.164	8	1.91	2	2	1	1	6.67	5.01	19	0.93	3.77	56	3.6	325	4.21	1209	5.24	2418	1.23	98.04	50	8	1350	0	12.8	1	66.6667	6	4	66.6667	100	0	2	2	0	0	2	0
13171	0	39	23.052	12	2.99	2	2	3	1	7.26	2.36	21	0.22	3.11	11	4.22	66	5.05	343	2.06	2139	1.74	50.28	90	12	2237	0	8.7	1	88.8889	9	8	88.8889	100	0	4	4	4	1	1	0
13172	0	31	24.747	3	0.3	1	2	3	1	5.81	2.06	48	0.62	3.72	41	2.47	161	3.57	233	2.43	511	0.8	29.17	40	7	975	0	8.9	2	100	2	2	100	100	0	2	1	0	0	2	0
13177	0	37	24.635	3	0.83	6	2	3	1	11.34	3.22	48	0.75	4.53	44	5.11	93	5.77	289	4.25	370	0.94		50	8	1150	0	5.4	4	50	4	2	50	100	0	1	1	0	0	1	0
13183	0	37	18.369	5	2.6	6	2	1	1	7.18	2.13	60	0.54	3.04	60	5.66	177	3.12	574	2.1	2410	1.14	73.63	70	10	1400	0	8.1	6	100	7	7	100	100	0	4	2	0	0	4	0
13186	0	34	23.438	3	1.33	1	1	3	1	10.19	4.41	23	0.55	8.56	25	4.72	70	2.35	180	3.37	592	0.65	49.86	70	10	1750	0	6	2	50	2	1	50	100	0	1	1	0	0	1	0
13186	0	34	23.438	6	1.33	1	1	3	1	11.92	4.38	15	0.52	6.86	4	3.58	102	4.06	221	1.7	1261	0.65	47.91	90	12	2650	0	8.7	2	66.6667	3	2	66.6667	100	0	1	1	0	0	1	0
13194	0	35	22.6	10	2.56	12	1	1	2	6.61	4.8	45	0.3	3.19	89	6.72	963	3	2697	1.96	3161	0.25	85.49	56	9	1475	0	6.6	6	100	7	7	100	100	0	4	3	4	4	4	0
13194	0	32	20.34	10	4.32	10	2	1	1	5.53	3.05	37	0.36	1.85	19	4.51	137	5.19	637	1.47	4069	0.78		70	10	1900	0	5.3	2	76.9231	13	11	76.9231	100	0	5	3	5	2	2	0
13199	1	32	21.094	7	1.87	4	1	1	1	6.35	2.95	52	0.57	2.11	69	3.48	330			1.43	3378	1.86	44.17	68	11	2225	0	5.9	7	85.71	7	6	85.71	100	0	4	4	4	3	3	0
13199	0	30	18.359	6	1.23	2	2	1	1	8.7	4.88	87	0.46	5.21	78	7.27	198	3.75	626	2.11	2502	0.92	102.25	70	10	1450	0	6	7	71.4286	7	7	71.4286	100	0	4	4	4	4	4	0
13201	0	24	21.338	7	1.8	2	1	1	1	5.25	2.93	16	0.66	4.58	19	3.82	28	1.75	140	2.31	719	1.2	50.91	70	10	1900	0	12	1	100	6	6	100	100	0	2	1	0	0	2	0
13205	0	33	24.395	7	0.5	9	1	3	1	7.3	2.73	19	0.47	4.89	14	4.35	21	6.3	220	1.07	942	0.37	57.8	80	11	1900	0	7.6	1	100	3	3	100	100	0	1	1	0	0	1	0
13208	0	28	27.327	10	2.82	2	2	4	1	8.15	4.87	25	0.17	3.42	35	3.82	119	4.27	287	3.45	430	0.35	50.13	40	8	1562	0	9.7	1	100	4	4	100	100	0	2	2	0	0	2	0
13210	1	39	25.437	4	1.02	3	1	3	1	7.09	2.53	14	0.57	4.14	6	1.8	11	3.64	128	2.07	208	0.65		26	9	1825	0	9.2	2	100	1	1	100	100	0	1	1	0	0	1	0
13210	1	39	25.437	4	0.52	2	1	3	1	7.5	3.23	39	0.88	2.41	26	1.32	58	2.63	243	1.06	1474	1.45		54	11	2587	0	7.2	0	100	4	4	100	75	0	1	1	0	0	1	0
13211	0	29	21.411	5	0.71	4	2	3	1	7.91	5.75	31	0.44	7.91	30	6.37	73	5.51	328	5.05	473	0.73	124.59	50	8	1137	0	14.1	1	100	4	4	100	100	0	4	4	4	2	2	0
13211	1	31	21.048	9	1	6	1	3	1	9.4	7.25	53	0.17	5.35	84	2.88	327			3.39	935	0.76	94.51	50	9	1562	0	14.1	4	100	6	6	100	100	0	4	3	4	4	4	0
13213	0	39	20.569	5	2.83	12	2	3	1	6.92	3.07	54	0.36	4.39	40	2.96	97	4.91	309	5.28	683	0.95	66.26	60	9	1625	0	8.6	1	80	5	4	80	100	0	2	2	0	0	2	0
13239	0	37	21.786	5	2.04	8	1	3	1	7.46	4.84	48	0.5	6.16	47	7.66	189			12.42	520	0.93	41.22	40	7	1000	0	6.7	3	25	4	1	25	100	0	1	0	1	1	1	0
13248	0	27	22.039	13	4.86	1	1	4	1	6.37	3.36	39	1.13	5.42	19	6.8	55	8.91	165	5.4	1113	1.01	54.3	70	10	1637	0	10.9	3	92.8571	14	14	92.8571	92.3077	0	5	5	5	4	4	0
13251	0	37	22.893	3	0.4	3	2	3	1	10.78	1.99	70	0.5	5.25	44	7.58	119	7.06	148	6.16	375	0.44	99.83	50	8	1150	0	6	3	100	1	1	100	100	0	1	0	0	0	0	0
13256	0	33	19.979	10	1.56	8	2	1	1	8.16	4.38	15	0.54	6.37	47	6.43	85	3.71	366	3.25	891	1.85	94.92	60	9	1425	0	7.3	3	100	8	8	100	100	0	4	3	4	1	2	0
13258	0	36	19.184	9	0.98	7	2	3	1	8.79	5.96	38	0.48	7.54	34	5.89	152	4.78	641	5.12	1737	1.02	89.38	60	9	1737	0	9.1	3	80	5	5	80	100	0	3	3	0	0	3	0
13276	0	36	19.706	16	3.43	5	1	1	1	8.18	6.32	49	1.01	6.47	59	3.7	198	4.04	965	4.27	1489	0.85		34	9	1600	0	9.8	11	85.71	7	7	85.71	100	0	3	3	3	3	3	0
13281	0	33	23.438	7	3.15	10	1	2	2	7.63	3.7	50	0.43	5.88	51	4.96	159	9.34	572	7.6	1139	0.75	116.75	44	9	1287	0	8.4	5	100	5	3	100	100	0	2	2	2	2	2	0
13301	0	31	27.888	4	0.8	3	2	3	1	7.03	2.87	6	1.2	3.48	8	5.81	31	3.22	92	1.79	731	0.6	32.36	100	13	2712	0	8.9	2	100	4	4	100	100	0	2	0	0	0	0	0
13305	0	36	21.36	7	0.99	7	2	3	1	7.1	3.23	73	0.86	5.01	34	7.84	164	5.82	600	1.93	1465	1.02	54.89	60	9	1425	0	10	2	83.3333	6	5	83.3333	100	0	2	1	0	0	2	0
13311	0	28	20.546	11	1.8	1	1	3	1	7.97	2.31	36	0.55	4.64	35	7.69	109	5.69	193	3.87	415	0.9	62.92	40	7	1050	0	9.6	2	60	5	3	60	100	0	2	2	0	0	2	0
13315	0	30	18.404	8	2.51	2	2	1	1	7.27	2.31	26	0.38	5.28	24	3.59	65	3.73	315	2.76	698	0.79	74.09	60	10	1775	0	7.9	2	100	4	4	100	75	0	1	0	0	0	1	0
13315	0	31	18.59	6	2.51	2	1	1	1	6.35	3.2	31	0.34	3.99	55	2.1	149	2.14	669	1.84	813	0.79		34	8	1325	0	11.2	6	75	4	3	75	100	1	0	0	0	0	0	0
13320	0	29	19.141	10	8.02	4	1	1	1	9.4	4.87	37	0.56	5.36	35	4.2	191			3.47	1434	0.91	68.42	48	9	1675	0	12.5	6	57.14	7	4	57.14	100	0	3	3	3	3	3	0
13323	0	27	20.449	16	9.03	7	1	1	1	6.7	3.48	40	0.4	8.3	44	3.58	132	5.07	1130	6.51	2461	0.94		46	9	1712	0	12.1	10	91.67	12	12	91.67	100	0	5	3	5	5	5	0
13325	0	34	26.564	6	0.66	1	2	1	1	7.27	6.19	20	0.7	8.67	40	10.86	106	6.03	401	8.64	888	1.58	72.46	60	9	1650	1	7.9	2	80	5	4	80	100	0	4	3	4	4	4	0
13326	0	35	24.342	8	1.55	2	2	1	1	9.5	9.89	22	0.34	7.21	60	13.51	138	5.17	616	4.88	1290	0.98	164.84	60	9	1600	1	8	2	100	6	6	100	100	0	3	2	0	0	2	0
13342	0	38	25.1	8	4.44	1	2	1	1	6.13	2.81	20	0.44	5.54	31	5.09	53	4.86	182	4.93	635	0.55	77.27	60	9	1800	0	12.3	2	100	3	3	100	100	0	1	0	0	0	0	0
13357	0	34	26.898	4	0.68	1	2	3	2	7.34	2.07	41	0.42	7.39	33	6.08	72	4.03	305	4.58	785	0.64	79.46	60	9	1837	0	11	2	100	3	3	100	100	0	2	2	0	0	2	0
13358	0	24	22.266	11	2.13	2	2	1	1	8.39	3.28	11	0.74	4.34	32	2.71	101	3.67	291	1.28	557	0.89	94.73	60	9	1850	0	7.7	2	66.6667	6	4	66.6667	100	0	4	4	4	2	2	0
13361	0	35	18.132	6	2.68	3	2	4	1	8.06	4.31	17	0.93	7.57	62	5.57	118	4.69	709	3.06	1083	0.54	52.19	50	8	1462	0	6.4	2	80	5	5	80	100	0	2	0	2	0	0	0
13363	0	38	19.473	4	1.89	2	1	3	1	9.11	4.84	46	0.32	7.58	28	8.44	67	5.47	168	5.49	429	0.48		70	10	2125	0	7.6	2	66.6667	3	2	66.6667	100	0	1	1	0	0	1	0
13363	0	38	19.473	5	1.89	2	1	3	1	9.34	6.29	24	0.28	6.94	57	8.89	103	4.86	273	5.14	823	1.02	60.54	72	11	2300	0	6	2	100	5	5	100	80	0	2	1	0	0	2	0
13363	0	38	19.473	8	1.89	3	1	3	1	7.68	3.29	40	0.34	6.54	54	5.68	107	6.54	312	2.21	1538	1.86		60	12	2650	0	10.7	6	100	8	8	100	87.5	0	4	3	4	3	3	0
13374	0	35	19.675	4	0.53	5	2	3	1	11.36	6.6	114	0.29	10.24	103	7.18	341	3.28	515	4.37	895	0.8	58.31	58	9	2175	1	6.1	2	66.6667	3	2	66.6667	100	0	2	2	0	0	2	0
13379	0	33	21.02	5	2.39	9	2	1	1	8.07	1.79	35	0.87	2.4	48	4.95	105	2.95	450	2.31	1489	2.54	52.46	70	10	2012	0	8	2	77.7778	9	7	77.7778	100	0	2	2	0	0	2	0
13383	0	33	23.74	14	2.84	6	1	1	1	8.32	2.12	21	1.24	3.73	26	2.79	123	1.57	741	1.61	1387	0.95	63.18	50	9	1400	0	9.3	2	62.5	8	5	62.5	100	0	2	2	0	0	2	0
13389	0	36	19.242	6	2.41	1	2	1	1	7.91	4.38	34	0.82	7.93	35	4.08	101	3.07	553	5.37	1187	0.86	74.56	60	9	1500	0	5	2	72.7273	11	9	72.7273	100	0	4	4	4	4	4	0
13390	0	38	25.32	13	7.62	1	2	1	1	6.42	2.24	32	0.31	5.21	30	3.35	66	4.77	249	3.67	2386	1.55	44.33	80	11	2700	0	14.3	2	80	10	10	80	100	0	4	3	0	0	4	0
13398	0	35	20.83	6	2.01	2	2	3	1	7.73	2.73	50	0.74	3.63	36	6.5	76	2.51	216	3.04	577	1.16	57.69	60	9	1437	0	6.8	2	80	5	4	80	100	0	2	2	0	0	2	0
13400	0	31	24.244	9	3.02	4	2	1	1	6.86	3.83	59	0.6	5.23	57	6.89	189	13.72	584	5.27	2397	1.2	98.53	70	10	1725	1	8.2	2	80	10	9	80	100	0	4	4	4	4	4	0
13401	0	34	22.771	6	2.46	3	1	1	1	8.92	8.75	25	0.81	8.78	45	14.65	136	8.94	666	6.57	1705	0.96		60	9	1987	1	11.7	2	100	2	5	100	100	0	2	2	0	0	2	0
13403	0	39	27.182	9	0.8	2	2	3	1	7.7	6.16	57	0.35	3.85	101	12.08	397	2.73	925	2.96	3259	0.99	124.23	60	9	1950	1	9.8	2	72.7273	11	9	72.7273	100	0	4	3	0	0	4	0
13407	0	33	20.343	8	6.46	5	1	1	1	5.79	2.26	35	0.42	5.44	37	2.62	138	2.42	859	2.53	2532	1.44	73.58	60	9	1087	0	12	2	81.8182	11	9	81.8182	100	0	4	3	4	4	4	0
13410	0	37	23.14	11	1.02	7	2	1	1	6.04	2.92	48	1.33	2.65	83	3.4	149	2.18	977	3.06	2310	1.38	52.61	60	9	1787	0	11.5	2	100	7	7	100	85.7143	0	4	2	0	0	4	0
13412	0	36	22.222	4	0.86	1	2	3	1	9.94	3.48	45	1.78	4.95	34	5.92	83	8.2	422	5.45	1603	0.89	91.44	80	11	2262	0	7.3	2	80	5	5	80	100	0	2	2	0	0	2	0
13413	0	40	22.266	10	0.69	5	2	3	1	8.26	8.52	50	0.55	8.27	77	6.35	178	7.37	680	4.27	1329	0.75	68.15	60	10	1700	0	6.5	2	100	5	5	100	100	0	3	2	0	0	3	0
13418	0	35	19.948	6	2.85	1	2	4	1	8.78	6.04	15	0.23	6.23	19	5.14	239	3.77	419	8.7	793	0.79	131.02	50	9	1475	0	10.4	2	40	5	2	40	100	0	1	1	0	0	1	0
13418	0	36	21.077	6	2.85	2	1	4	1	8.42	4.01	33	0.39	1.43	250	4.25	429	4	1205	2.68	2838	0.69		60	9	2237	0	10	6	50	5	3	50	100	0	1	1	0	0	1	0
13422	0	34	21.755	8	3.5	8	1	2	2	7.68	1.7	68	0.34	4.17	16	3.78	339	2.28	926	2.87	1569	1.49	52.05	28	10	1562	0	7.2	11	100	8	5	100	100	0	2	1	0	0	2	0
13422	0	31	20.569	6	2.31	5	1	2	2	8.86	2.52	40	0.6	4.78	33	4.47	107	3.47	588	2.04	1279	2.4	65.26	60	10	1700	0	6	2	57.1429	7	4	57.1429	100	0	2	2	0	0	2	0
13423	0	27	19.261	7	5.54	3	1	1	1	8.91	4.26	34	0.58	4.46	33	6.59	123	2.54	537	5.22	1130	1.17	65.01	60	9	1375	0	8.5	2	66.6667	6	4	66.6667	100	0	2	2	0	0	2	0
13424	0	38	19.141	3	0.7	1	2	1	1	7.45	2.31	55	0.49	3.25	54	8.01	99	6.12	180	1.93	505	0.2	46.9	50	8	1325	0	7	2	75	4	3	75	100	0	2	1	0	0	2	0
13427	1	35	25.477	3	0.56	2	2	3	1	8.44	1.13	33	0.5	3.42	41	2.05	64	3.36	219	1.89	683	1.35	27.04	52	11	2825	0	6.1	2	100	2	2	100	100	0	1	1	0	0	1	0
13428	0	40	21.83	3	2.18	1	2	3	1	11.34	3.57	50	1.2	6.08	8	5.42	65	3.5	283	1.01	2744	1.13	46.65	80	11	2787	0	7.6	2	57.1429	7	6	57.1429	125	0	3	3	0	0	3	0
13429	0	30	20.088	3	3.4	4	1	4	1	7.13	2.93	8	0.35	2.51	31	2.96	10	2.69	9	1.32	805	1.26	1.73	18	17	3175	0	9.6	2	71.4286	7	6	71.4286	100	0	4	3	0	0	4	0
13432	0	29	25.711	4	1.49	4	1	3	1	8	1.67	22	1.16	4.33	13	2.62	92	1.97	250	1.49	1007	0.99	27.84	80	11	2400	0	7.2	2	66.6667	3	2	66.6667	100	0	1	1	0	0	1	0
13432	1	29	25.711	4	1.49	4	1	3	1	7.25	1.61	37	0.86	3.47	53	2.91	159	4.12	355	0.89	1957	0.88	30.64	62	12	3200	0	9.7	2	100	4	4	100	100	0	2	1	0	0	2	0
13440	0	33	21.631	10	4.85	2	2	1	1	6.67	2.27	37	0.25	2.5	34	6.98	151	3.51	563	2.26	1762	1.25	35.91	60	9	1500	0	11.5	2	44.4444	9	4	44.4444	100	0	2	2	0	0	2	0
13447	0	35	19.778	8	2.36	1	2	1	1	11.43	5.71	40	0.94	7.1	14	5.9	62	4.1	349	3.62	1002	1.02	58.36	70	10	2100	0	12.6	2	66.6667	6	4	66.6667	100	0	2	2	0	0	2	0
13455	0	35	21.502	6	0.77	7	2	3	1	11.01	7.82	16	0.57	9.81	16	13.98	32	10.98	98	5.77	734	0.67	96.78	80	11	2125	1	3.4	2	75	4	3	75	100	0	1	0	0	0	1	0
13455	0	36	22.313	6	0.55	8	1	3	1	7.42	7.03	37	1.28	7.69	78	7.17	213	7.63	728	2.58	1096	0.93		68	11	1837	0		8	100	8	8	100	100	0	2	1	0	0	2	0
13471	0	39	20.872	3	3.98	1	2	1	1	8.23	2.44	43	0.45	3.98	24	6.63	66	7.53	252	5.7	664	0.61	66.68	60	9	1625	0	7.4	1	80	5	4	80	100	0	3	3	0	0	3	0
13472	0	27	24.435	10	2.33	5	2	1	1	8.66	4.44	26	0.42	9.43	22	15.17	132	7.13	429	2.75	1091	0.73	105.94	60	9	1775	1	5.5	1	66.6667	6	4	66.6667	100	0	2	2	0	0	2	0
13478	0	26	20.229	7	2.35	1	2	4	1	7.37	4.15	24	0.87	5.54	21	5.59	44	1.12	200	0.62	1381	0.83	36.12	80	10	2262	0	6.1	7	85.7143	7	7	85.7143	100	0	4	3	4	3	3	0
13484	0	32	24.3	6	2.07	2	2	1	1	8.32	3.33	11	0.42	3.36	20	4.84	68	1.8	277	8.13	623	1.07	53.85	60	9	1675	0	11.4	8	100	4	4	100	100	0	4	4	4	2	2	0
13485	0	29	19.068	6	2.2	3	1	1	1	9.09	2.54	28	0.76	2.38	49	3.22	212	1.86	743	2.87	1895		72.77	60	9	1725	0	6.9	8	100	8	8	100	100	0	5	5	5	2	2	0
13486	0	33	26.346	11	2.64	4	2	1	1	4.07	0.84	38	0.96	2.26	59	1.66	119	0.81	315	1.6	2331	0.97	20.74	80	10	2287	0	9	8	83.3333	12	12	83.3333	100	0	4	4	4	4	4	0
13495	0	36	21.631	12	3.91	8	2	5	2	6.69	7.09	33	0.19	4.12	36	4.88	155	7.38	356	3.19	1433		74.33	60	9	1587	0	9.4	9	77.7778	9	8	77.7778	71.4286	0	4	4	4	1	1	0
13496	0	37	18.962	4	1.88	3	2	1	1	10.08	2.52	81	0.66	3.53	106	4.85	295	5.32	680	3.54	1738	2.26	49.1	60	9	1775	0	8.9	4	83.3333	6	5	83.3333	100	0	2	1	0	0	2	0
13497	0	39	19.818	6	1.27	15	1	4	2	9.75	4.45	53	1.31	4.5	88	11.09	322	10.09	310	10.41	538		73.66	40	8	1387	1	6.6	2	100	3	3	100	100	0	3	3	0	0	3	0
13503	0	40	23.309	4	0.55	1	2	3	1	8.69	4.02	19	0.87	3.77	38	4.24	107			9.04	240	0.91	37.34	40	7	1137	0	7	2	100	2	2	100	100	0	2	0	0	0	1	0
13505	0	37	23.111	3	1.34	12	1	3	2	9.66	7.42	44	0.42	7.64	57	19.12	134	12.06	446	3.38	2514	1.12	111.92	80	11	2437	1	6	2	60	5	4	60	100	0	2	1	0	0	2	0
13506	0	32	22.348	9	6.64	2	2	1	1	8.21	4.38	39	0.3	3.68	50	4.72	163	2.26	721	2.31	1912	0.92	76.97	60	9	1662	0	9.1	2	100	9	9	100	100	0	5	4	5	2	2	0
13507	0	38	20.488	7	4.37	19	2	4	1	8.72	4.66	58	1.06	6.64	24	7.36	93	4	419	3.22	3551	3.58	59.38	80	11	1887	0	7.1	12	83.3333	12	10	83.3333	100	0	4	4	4	4	4	0
13510	0	27	21.431	6	4.9	1	1	1	1	5.72	6.1	39	0.45	4.05	88	2.64	289	7.75	1050	3.45	4921	2.1		56	10	1887	0	10.6	7	100	12	12	100	100	0	5	4	5	5	5	0
13516	0	27	23.233	5	2.37	1	2	1	1	5.74	3.82	36	0.75	3.99	18	4.53	107	5.6	413	3.94	1477	0.53	54.45	70	10	1887	0	10.4	12	100	9	9	100	100	0	4	4	4	4	4	0
13517	0	25	22.296	9	3.31	2	1	1	1	7.76	3.75	57	1.02	4.27	60	6.63	238	6.36	652	1.06	2137	2.29	61.23	80	11	2450	1	9.8	12	80	10	10	80	100	0	4	2	4	3	3	0
13536	0	27	21.631	7	3.91	1	2	1	1	9.75	5.58	23	0.55	6.42	29	18.9	120	5.09	452	6.54	1827	1.64	110.93	70	10	1850	1	8.3	4	70	10	7	70	100	0	6	6	6	4	4	0
13539	0	32	19.572	7	3.86	2	2	1	1	9.54	7.61	15	0.72	8.65	27	7.2	147	8.54	445	7.14	1002	1.62	92.15	60	9	1987	0	6.6	4	100	8	8	100	75	0	4	3	4	2	2	0
13543	0	38	21.484	15	3.39	1	2	4	1	5.97	6.1	0	0.06	4.81	109	6.1	335	6.95	918	3.46	3257	0.84	29.49	70	10	2037	0	12.8	10	78.5714	14	14	78.5714	100	0	5	5	5	5	5	0
13544	0	34	24.35	3	0.44	2	2	4	2	7.1	1.48	30	0.1	2.22	39	3.08	84	3.28	344	3	621		31.53	50	8	1175	0	6.5	3	100	4	4	100	100	0	2	1	0	0	2	0
13552	0	38	22.948	8	1.07	3	2	3	1	4.52	2.84	45	0.4	3.5	30	9.39	216	3.79	583	2.81	767		36.15	50	8	1475	0	7.2	3	62.5	8	8	62.5	100	0	2	1	0	0	2	0
13552	0	39	24.382	3	1.07	3	1	3	1	6.23	1.83	54	0.41	3.55	61	6.75	155	6.23	608	2.44	1079	0.81		58	9	2525	0	6.9	6	83.33	6	5	83.33	100	0	3	2	0	0	3	0
13553	0	30	25.204	8	3.43	5	1	4	1	9.24	5.11	20	0.36	5.86	14	8.66	78	3.98	317	3.16	1385		70.16	70	10	2012	0	8.6	4	100	8	8	100	100	0	6	6	6	6	6	0
13554	0	39	25.888	15	3.23	1	2	5	1	7.58	4.02	56	0.41	3.92	54	5.69	175			5.54	506	1.21	134.38	40	7	1250	0	12.3	0	100	6	6	100	100	0	2	2	0	0	2	0
13556	0	31	21.048	5	1.37	2	2	1	1	6.05	4.41	23	0.49	4.35	41	7.44	234	3.55	799	2.05	2802	1.3	60.79	70	10	2075	0	10	0	100	4	4	100	100	0	4	3	4	2	2	0
13557	0	33	21.12	9	1.4	4	2	3	1	9.68	2.15	30	0.67	3.38	31	4.73	54	6.08	112	2.28	407	0.77	45.13	88	13	2562	0	7.2	4	100	4	4	100	100	0	2	0	2	0	2	0
13571	0	30	22.68	8	1.83	8	1	1	1	10.61	2.97	9	0.7	4.04	6	3.38	30	3.09	59	1.6	430	0.54	30.98	98	13	2937	0	13	7	100	2	2	100	100	0	2	0	2	0	0	0
13573	0	30	18.549	9	7.44	7	1	2	2	9.73	5.66	53	0.9	10.86	72	8.54	237	9.71	748	5.27	1581		105.9	60	9	1287	1	11.9	7	75	4	4	75	100	0	2	0	2	0	0	0
13574	0	31	21.36	3	1.64	4	1	3	1	9.41	2.49	19	0.11	5.28	24	3.43	83	2.24	167	1.21	348	0.94	40.02	78	11	2375	0	12	3	66.6667	3	2	66.6667	100	0	2	0	2	0	0	0
13576	0	39	20.957	5	0.16	5	2	3	1	9.31	3.7	73	1.1	6.93	26	5.68	76	6.07	352	0.62	631	0.2	79.36	80	11	2750	0	6.8	4	80	5	5	80	100	0	3	3	0	0	3	0
13582	1	34	18.732	9	1.5	10	1	1	1	8.21	3.96	99	0.67	3.42	103	3.71	249	4.09	859	1	1488	0.77		50	9	1950	0	9	7	85.71	7	7	85.71	83.33	0	2	2	0	0	2	0
13586	1	30	20.83	10	0.87	5	1	1	1	8.49	1.75	31	0.34	2.76	42			2.91	131	3.27	1806	0.32		38	10	1600	0	11.2	9	85.71	7	7	85.71	100	0	3	3	3	3	3	0
13590	1	31	22.308	16	6.2	3	1	2	2	5.39	3.74	56	0.27	2.55	103	2.86	276	2.39	276	1.14	2322	0.53		58	9	1512	0	4.4	10	100	7	5	100	100	0	2	2	0	0	2	0
13599	0	31	23.828	8	1.32	1.2	1	3	1	8.62	4.77	28	0.24	4.85	46	12.48	193	9.64	537	16.22	787	0.39		40	8	1487	1	8.3	2	50	4	4	50	100	0	1	0	1	0	0	0
13604	0	35	23.535	8	4.5	2	1	4	1	6.5	5.74	57	0.72	5.66	96	3.59	435	3.18	1401	1.98	2412	0.44		44	8	1650	0	8.9	8	70	10	10	70	100	0	5	4	5	4	4	0
13605	0	40	24.974	5	0.8	6	2	3	1	9.59	6.29	46	0.85	7.42	26	4.57	64	4.83	246	4.27	789	0.42	48.76	54	10	2737	0	9.5	7	100	5	5	100	100	0	2	2	0	0	2	0
13607	0	33	19.382	7	2.68	2	1	1	1	7.04	5.22	36	1.76	4.97	45	2.88	241	5.18	1235	5.19	3926	1.02		42	9	1562	0	10.1	7	90	10	10	90	100	0	4	3	4	3	3	0
13611	0	34	22.06	3	2.96	5	1	1	1	7.55	2.73	38	0.51	4.39	54	3.12	124	4.92	494	1.6	1507	1.28		58	10	1900	0	12.5	6	100	3	3	100	100	0	1	0	1	1	1	0
13630	1	26	24.219	17	5.77	1	1	1	1	7.47	3.65	59	0.63	4.73	48	3.5	140	3.44	695	1.6	3509	0.86		62	11	1675	0	12	10	76.92	13	11	76.92	100	0	4	4	4	4	4	0
13657	0	29	18.256	5	3.43	0.5	1	1	1	7.71	5.04	54	0.47	7.56	9	8.48	224	4.65	678	3.13	1093	0.5	87	58	9	1550	0	8.7	5	75	4	4	75	100	0	2	2	0	0	2	0
13663	0	32	23.74	5	1.98	2	1	1	1	8.7	3.77	39	0.58	3.83	46	6.37	194	5.16	715	1.68	1895	0.75	42.57	46	10	2337	0	6.5	5	60	5	3	60	100	1	0	0	0	0	0	0
13664	1	38	26.639	5	1.08	3	1	3	1	7.49	1.14	29	0.18	1.78	46	1.71	133	2.67	425	4.17	940	0.46		32	8	1512	0	6.1	3	100	4	4	100	100	0	3	2	3	3	3	0
13684	0	34	22.266	6	1.54	1	2	1	2	8.56	3.52	17	0.48	3.99	20	3.14	117	3.27	366	2.48	704	0.42	71.82	56	9	1750	0	7.9	5	66.6667	6	5	66.6667	100	0	2	1	0	0	2	0
13697	0	22	19.948	10	3.32	3	1	2	2	6.85	2.98	16	0.59	1.63	45	1.24	174	1.44	800	2.27	2556			46	9	1812	0	9.5	6	75	8	4	75	100	0	2	2	0	0	2	0
13698	0	30	19.959	7	2.52	1	1	2	2	6.7	2.88	83	0.46	3.5	54	1.42	143	2.98	423	1.13	1309	1.6		50	10	1962	0	10.7	5	100	4	3	100	100	0	2	1	2	1	1	0
13704	0	29	23.624	15	5.95	4	1	1	1	6.26	3.85	29	0.89	4.69	22	2.13	138	4.59	754	2.91	1049	0.82		34	8	1775	0	11.9	12	88.89	9	9	88.89	100	0	3	3	3	3	3	0
13705	1	37	23.613	5	0.71	5	1	3	1	6.49	8.03	80	0.55	3.71	31	5.94	103	1.84	191	0.49	1452	0.46		80	15	3537	0	13.6	4	100	5	5	100	100	0	2	1	0	0	2	0
13709	1	38	24.465	5	1.56	2	1	3	1	7.32	2.03	39	0.72	3.74	41	3.59	91	4.57	249	1.07	478	0.72		56	11	2287	0	6.5	4	100	3	3	100	100	0	2	1	0	0	2	0
13709	1	39	24.465	5	1.56	2	1	3	1	7.59	3.69	83	0.63		22	2.75	58	1.61	192	1.36	797	1.77		56	9	2200	0	6.5	3	66.67	3	2	66.67	100	0	1	1	0	0	1	0
13730	0	28	21.359	12	2.02	1	1	2	2	9.01	7.13	23	2.08	7.13	23	6.32	39	3.14	91	3.73	1634	1.26	64.28	46	9	1862	0	12.3	0	100	4	4	100	100	0	1	0	0	0	1	0
13730	1	28	25.631	20	2.02	2	1	2	2	9.83	3.997	62	0.71	4.01	65	1.29	238	3.59	1099	3.58	2594	0.98		42	9	2025	0	11.1	7	100	5	5	100	100	1	0	0	0	0	0	0
13733	0	31	21.855	8	1.89	2	2	2	2	8.92	4.63	13	1.07	6.83	16	3.78	63	5.97	356	3.05	1099	1.21	1	58	11	2112	0	6	0	66.6667	6	4	66.6667	100	0	2	2	0	0	2	0
13745	0	40	26.167	4	1.51	4	1	1	1	5.44	1.54	78	0.32	8.14	29	2.97	133			6.54	956	1.01	15.37	50	9	1800	0	10.8	3	50	4	2	50	100	0	2	1	2	1	1	0
13747	0	29	19.814	6	3.6	4	2	3	1	8.42	3.48	19	1.09	3.38	33	1.85	215	2.72	952	2.71	4024	0.8	43.94	72	11	2125	0	7.4	11	84.6154	13	11	84.6154	100	0	5	5	5	5	5	0
13752	0	38	22.769	13	8.3	12	1	2	2	9.76	1.89	62	2.97	4.03	70	4.29	281	2.95	1352	1.89	3478	1.28		56	10	2350	0	7.4	11	88.89	10	9	88.89	100	0	3	2	3	3	3	0
13754	0	37	22.806	3	0.2	5	2	3	1	10.35	4.68	26	0.47	5.76	6	6.25	51	5.56	137	2.66	292	0.25	60.48	64	11	2400	0	7.7	1	100	1	1	100	100	1	0	0	0	0	0	0
13760	0	35	23.725	5	0.99	0.5	2	3	1	9.45	4.46	23	0.31	10.92	34	4.49	453	2.59	907	5.93	1264		86.27	50	14	2400	1	6	4	50	4	1	50	100	0	1	1	0	0	1	0
13760	1	35	22.477	5	0.99	0.5	2	3	1	10.87	3.3	71	0.75	5.14	55	5.73	196	4.74	694	2.08	910	0.52	74.91	54	9	2062	0	8.4	4	100	4	4	100	100	0	2	2	0	0	2	0
13761	0	37	25	5	1.28	18	1	1	1	9.05	1.58	33	0.32	2.08	50	1.25	81	4.65	341	8.99	756			36	9	2200	0	11.7	5	60	5	3	60	100	0	3	3	0	0	3	0
13768	0	40	27.182	4	0.84	15	1	3	1	13.49	6.67	24	0.39	8.3	15	5.31	47	14.27	96	1.45	755	0.8	31.31	80	14	4350	1	13.3	4	100	2	2	100	100	0	2	1	2	0	2	0
13778	1	32	19.313	9	3.52	2	2	1	1	7.5	1.81	29	0.5	4.03	42	3.93	134	4.4	1142	2.11	2175	0.6	30.52	52	10	1862	0	11.9	4	87.5	8	8	87.5	100	0	3	3	3	3	3	0
13782	1	29	25	12	10.01	6	1	1	1	4.13	2.74	59	0.39	4.05	39	1.74	84			0.5	8609	0.72	1.36	34	13	3200	0	6.3	14	86.67	15	14	86.67	100	0	6	5	6	6	6	0
13783	1	28	19.096	12	4.26	3	1	5	2	10.47	2.13	46	0.33	5.57	45	2.32	121			3.2	3449	0.86	88.13	46	11	2362	0	7.6	3	100	10	10	100	100	0	4	4	4	4	4	0
13796	0	27	22.656	11	4.03	5	1	5	1	7.01	3.05	53	1.37	4.81	31	3.92	145	6.22	756	2.08	3860	1.04		54	10	2250	0	12.7	10	81.82	11	10	81.82	100	0	2	1	0	0	2	0
13802	0	29	19.651	5	3.23	8	2	1	1	8.45	7.08	9	0.54	10.06	20	6.86	130	8.27	746	8.59	1876	1.26	110.28	50	10	1675	1	10	7	100	7	7	100	100	0	2	1	0	0	2	0
13803	0	36	25.911	3	0.59	2	2	3	1	8.64	1.17	9	0.34	3.97	16	5.12	45	4.19	132	3.32	633	0.85	15.59	70	11	2137	0	6.2	2	100	5	2	100	100	0	1	0	1	0	0	0
13813	0	31	21.228	5	1.96	2	2	3	1	8.58	5.88	54	1.6	10	30	3.96	133	5.07	564	3.66	2037	1.5	103.59	58	10	2312	0	4.2	2	66.6667	9	7	66.6667	100	0	4	2	4	2	2	0
13820	0	36	21.454	4	1.51	4	2	1	1	5.68	2.43	27	0.31	5.5	28	3.82	180	5.31	681	3.15	1244	0.73	30.82	50	9	1725	0	12.2	4	100	5	5	100	100	0	2	1	0	0	2	0
13824	0	34	20.394	9	1.46	3	2	3	1	6.81	4.69	60	0.49	4.76	103	7.73	315			4.69	610	0.56	103.35	30	6	1025	0	9.7	2	100	2	2	100	100	0	2	1	0	0	2	0
13825	0	37	24.768	4	1.38	12	1	3	2	5.25	2.04	45	0.3	2.62	80	3.66	231	2	662	2.07	861	0.25		38	8	1750	0	11	6	100	4	4	100	100	0	3	2	3	3	3	0
13836	1	36	21.604	5	1.78	1	1	3	1	4.56	4.77	18	0.28	7.7	21	2.38	177	2.78	568	1.78	2573	1.34		52	11	2587	0	8.1	10	50	6	3	50	100	0	1	0	1	0	0	0
13836	0	35	20.061	5	1.78	1	2	3	1	6.57	3.84	105	0.31	6.07	114	2.75	387	4.87	1048	3	2036	0.94	61.43	50	8	1562	0	8.1	2	66.6667	6	4	66.6667	100	1	0	0	0	0	0	0
13845	0	28	20.078	6	4.96	5	2	1	1	6.43	6.14	40	1.04	6.28	34	3.59	125	9.97	771	7.52	2274	0.85	101.55	46	9	1850	0	9	2	100	6	6	100	100	0	2	0	0	0	2	0
13845	0	29	20.078	7	4.09	6	1	1	1	6.59	4.05	37	0.75	8.41	28	6.1	108	8.18	629	3.69	1933	1.06		44	9	1975	0	7.1	10	50	12	6	50	100	0	2	2	0	0	2	0
13848	0	36	24.034	5	1.58	3	1	3	1	8.59	4.59	64	0.61	4.59	29	4.29	126	3.25	468	4.35	1289	1.56	98.7	60	10	2362	0	5.7	2	100	4	4	100	100	0	2	2	0	0	2	0
13848	1	36	23.191	6	1.58	4	1	3	1	6.89	3.73	27	0.72	3.06	59			1.23	133	2.84	1875	1.99		48	10	4500	0	7.2	8	71.43	7	6	71.43	100	0	2	1	0	0	2	0
13861	0	37	21.926	12	1.86	4	2	3	1	8.01	2.68	55	0.87	3.69	27	2.96	89	5.97	797	2.56	1785	1.1	63.08	60	10	2662	0	7.5	2	100	7	7	100	100	0	4	4	4	2	2	0
13867	0	34	25.391	6	2.29	7	1	4	2	9.71	4.52	15	0.99	4.71	34	3.38	33	4.87	159	3.85	808	0.4	46.6	58	11	3087	0	8	2	80	5	4	80	100	0	2	2	0	0	2	0
13867	0	35	26.172	9	1.84	5	1	4	2	9.1	3.92	47	0.52	4.22	34	2.21	56	5.79	275	2.48	1178	0.29		64	12	3275	0	6.6	6	100	6	2	100	100	0	1	0	0	0	1	0
13873	0	39	22.5	5	1.31	1	2	3	1	6.84	3.28	14	0.47	2.96	44	1.92	82	2.4	2372	2.88	1177	0.55	47.29	42	9	2337	0	8.3	2	100	3	3	100	100	0	1	0	1	1	1	0
13886	0	34	20.135	11	1.84	3	1	2	2	8.69	3.33	25	0.38	5.8	70	2.48	188	4.67	589	1.99	1107		80.69	50	9	1875	0	10.7	2	75	4	4	75	100	0	2	1	0	0	2	0
13886	1	36	21.368	8	0.86	5	1	2	2	7.63	3.47	34	0.56	5.75	32	2.55	176			1.48	2748	0.63	73.6	31	10	1725	0	9.8	7	85.71	8	7	85.71	100	0	2	2	0	0	2	0
13886	0	34	20.135	4	1.84	3	1	2	2	8.05	3.33	71	0.5	4.9	91	3.8	245	4.67	921	1.67	1188	0.71		40	8	1437	0	8.7	5	100	4	3	100	100	0	1	1	0	0	1	0
13886	0	35	21.778	8	1.84	3	1	2	2	8.79	4.67	60	1.18	3.11	67	1.77	239	4.18	842	2.41	1218	0.41		34	9	1825	0	9.3	5	100	4	4	100	100	0	4	3	4	2	2	0
13900	0	30	22.656	8	2.91	0.2	2	1	1	7.73	8.16	49	1.29	5.49	21	4.2	191	8.57	605	2.26	1719	1.27	98.91	58	10	2675	0	10.1	2	100	9	9	100	100	0	5	3	5	2	2	0
13900	0	31	21.875	6	3.58	0.5	1	5	2	7.52	6.64	26	0.66	5.32	37	6.91	159	3.64	643	3.99	2673	1.48		60	11	2450	0	9.6	8	90.91	12	11	90.91	100	0	5	5	5	5	5	0
13906	0	34	27.513	6	2.19	6	1	1	2	8.35	3.42	52	0.46	4.02	54	6.17	251	4.15	949	2.59	1740	0.93	58.44	46	9	2312	0	7.6	2	71.4286	7	6	71.4286	100	0	2	1	0	0	2	0
13919	0	31	25.69	9	3.42	7	1	1	2	6.09	5.89	31	0.49	3.49	53	2.74	131			2.02	4800	1.88	21.79	58	11	2937	0	12.1	10	91.67	13	12	91.67	0	0	4	2	4	3	3	0
13923	0	28	27.392	4	6.59	2	1	1	1	7.65	3.4	53	0.49	4.51	19	2.85	85	4.38	238	1.44	1332	0.41		48	10	2200	0	10.2	2	83.33	6	6	83.33	100	0	3	2	3	3	3	0
13928	0	35	24.342	8	1.81	1	2	4	2	6.04	2.58	44	0.7	4.26	54	4.1	138	4.08	540	3.65	1324	1.58	46.87	58	10	2500	0	9.3	6	100	7	6	100	100	0	4	2	4	2	2	0
13937	0	36	23.495	4	0.84	1	2	3	2	6.78	2.48	94	0.98	2.68	57	10.61	115	6.23	313	2.73	493	0.41	31.9	40	8	1800	1	6.1	4	100	2	2	100	100	0	2	1	0	0	2	0
13940	0	30	24.142	6	2.63	1	2	3	1	7.92	4.25	144	0.76	4.48	107	3.2	344	5.83	854	1.17	2361	0.9	44.04	54	9	2412	0	9.9	4	100	6	6	100	100	0	4	4	4	4	4	0
13948	0	29	21.502	8	2.77	6	2	1	1	6.69	4.19	48	0.78	6.87	34	6.12	210	6.49	625	4.29	1726	1.04		60	10	2162	0	13.4	4	100	10	10	100	100	0	5	5	5	5	5	0
13954	0	39	23.683	8	0.9	6	2	3	1	4.97	3.26	27	0.53	3.84	53	5.8	164	7.79	824	2.58	2278	1.21		58	10	2350	0	10.4	4	100	5	5	100	100	0	4	3	4	2	2	0
13962	0	29	20.077	3	0.09	1	2	3	1	7.02	2.98	48	0.79	3.95	52	2.59	126	6.96	228	4.05	457	0.55	48.7	56	10	2512	0	5.4	4	100	2	2	100	100	1	0	0	0	0	0	0
13975	1	32	19.433	5	1.63	1	1	4	1	7.53	2.88	23	0.36	6.66	36	2.23	71	7.01	471	4.19	977	0.55		38	11	2162	0	8.7	6	62.5	8	6	62.5	100	0	2	1	0	0	2	0
13992	0	38	19.531	5	1.3	10	2	1	2	5.61	4.69	68	0.28			3.8	780			2.98	1490	1.02	67.09	40	8	1525	0	7.7	4	100	5	5	100	100	0	3	3	3	2	2	0
13993	0	39	23.833	9	3.9	4	1	1	1	5.54	7.32	32	0.31	3.47	76	1.75	262	9.14	1027	0.81	3799	0.8		58	11	2500	0	10	0	80	10	10	80	100	0	4	4	4	4	4	0
13997	0	36	25.598	9	3.52	4	1	1	1	7.59	6.45	63	0.48	6.39	47	3.6	242			5.55	2403	1		38	8	1650	0	8.4	4	66.67	6	5	66.67	100	0	2	1	0	0	2	0
14005	0	38	24.558	6	0.69	2	2	3	1	5.77	1.63	30	0.6	2.66	41	2.99	90	1.26	747	1.91	1954	1.42	34.25	40	9	2000	0	3.8	4	87.5	8	8	87.5	100	0	1	1	0	0	1	0
14005	1	38	24.974	5	0.69	2	1	3	1	6.86	1.97	49	0.44	1.86	79	1.67	250	1.52	1268	0.46	3207	1.29		42	10	2275	0	6	8	75	8	6	75	83.33	0	1	0	0	0	1	0
14006	0	35	21.484	7	2.28	7	1	4	2	5.66	2.5	25	0.64	3.32	38	3.65	181	3.05	965	2.74	1752	1.23	29.24	38	8	1662	0	14	4	81.8182	11	9	81.8182	100	0	4	2	4	2	2	0
14018	0	34	22.942	4	1.48	12	2	3	1	6.99	6.76	55	0.41	6.86	70	7.9	565	6.27	1703	7.37	3080	0.74	121.97	38	8	1975	0	7.5	8	100	8	8	100	100	0	6	6	6	4	4	0
14029	0	28	20.964	12	2.79	4	2	1	1	8.74	5.08	8	0.68	4.81	38	5.37	183	6.02	479	3.42	1454	1.53	40.95	56	10	2187	0	11.1	9	100	7	7	100	100	0	5	3	5	3	3	0
14030	1	33	23.875	10	2.19	2	1	4	1	6.78	2.85	48	0.28	2.93	42	2.12	118	5.7	494	0.46	2307	0.67		68	12	2925	0	8.1	10	70	10	7	70	100	0	2	0	0	0	2	0
14030	0	32	23.875	8	2.19	1	1	4	1	7.5	4.52	33	0.2	4.69	36	2.72	155	3.27	822	2.72	3782		53.4	58	11	2650	0	12.7	9	63.6364	11	7	63.6364	71.4286	0	2	0	0	0	2	0
14039	0	30	21.641	5	0.95	4	1	3	1	8.77	5.13	70	0.56	6.42	73	9.58	240	4.72	10.7	7.13	2042	1.33	75.39	46	9	1712	0	12.4	9	62.5	8	5	62.5	100	0	2	1	0	0	2	0
14040	0	32	20.322	8	0.72	1	2	1	1	6.64	2.78	26	0.43	2.55	36	1.64	108	3.87	623	3.58	1785	1.17	54.35	46	9	1912	0	8.7	0	100	9	9	100	100	0	5	3	5	2	2	0
14050	0	40	23.147	7	2.21	1	2	3	1	7.84	7.02	71	0.75	6.09	148	7.33	471	8.52	1426	4.01	3796	1.06	96.97	50	9	1900	0	6.4	0	55.5556	9	5	55.5556	100	0	2	1	0	0	2	0
14054	0	35	26.219	6	0.58	11	2	3	1	6.98	6.95	64	0.57	6.81	105	4.35	279	2.59	737	2.74	1370	0.66	59.5	52	9	2962	0	9.1	0	100	5	5	100	100	0	4	3	4	2	2	0
14058	0	37	26.953	9	2.22	0.2	2	1	1	6.06	5.62	37	0.76	5.12	44	7.01	102	7.17	516	4.61	1277	1.19	31.22	50	9	2387	0	8	0	80	5	4	80	100	0	2	1	0	0	2	0
14063	0	25	22.406	17	3.49	3	1	2	2	7.4	7.33	58	0.32	7.33	53	10.23	331	6.51	1131	2.37	2278	0.88	85.11	48	9	2025	1	5	0	76.9231	13	13	76.9231	100	0	4	3	4	2	2	0
14064	0	28	21.228	8	1.73	5	1	3	1	6.52	4.52	25	0.88	7.58	42	4.64	98	6.3	437	2.6	775	0.81	107.82	50	9	1687	0	19.1	0	87.5	8	8	87.5	100	0	5	4	5	4	4	0
14076	0	30	21.514	8	1.79	2	2	1	1	5.19	1.66	42	0.6	1.83	37	4.47	350	8.14	1203	5.63	2.34	0.95	32.04	50	9	1975	0	7.6	6	100	11	11	100	100	0	6	5	6	5	5	0
14084	0	38	26.159	5	0.71	0.5	2	3	1	7.99	3.28	85	1.46	5.52	38	4.16	149	7.74	711	5.12	1659	1.99	33.06	50	9	1950	0	9.8	6	100	7	7	100	100	0	4	2	4	3	3	0
14095	0	29	26.037	7	1.3	3	1	1	1	4.97	1.72	48	0.47	3.57	64	4.5	317	6.66	822	4.29	1312	0.71	89.38	40	8	1450	0	12.6	6	83.3333	6	5	83.3333	100	0	4	4	4	2	2	0
14103	0	27	21.359	10	1.4	1	2	1	1	7.89	3.52	38	0.25	5.27	48	7.33	208	6.8	944	10.14	1680	0.69	69.59	40	8	1287	0	11.1	0	100	6	6	100	100	0	4	3	4	2	2	0
14106	1	37	22.222	7	2.41	9	1	1	1	9.22	4.79	54	0.27	7.15	14	5.5	84			2.49	2058	1.02		36	10	1612	0	8.7	4	80	5	4	80	100	0	2	1	0	0	2	0
14106	1	35	21.333	17	1.8	9	1	4	1	7.36	4.19	38	0.39	4.47	59	2.42	230	5.56	978	1.19	2963	1.46		48	10	2350	0	11.9	8	44.44	9	4	44.44	100	0	1	1	0	0	1	0
14117	1	31	19.675	10	1.94	2	2	1	1	7.3	2.44	24	0.55	4.21	45	3.49	153			1.65	1665	0.98	22.31	42	10	1712	0	9.1	0	100	9	9	100	100	0	5	3	5	3	3	0
14118	0	39	20.24	3	0.38	1	1	3	1	12.05	6.57	34	0.52	7.11	38	4.71	74	6.62	369	1.46	918	0.57	57.44	58	11	3050	0	13.2	0	50	2	1	50	100	0	1	0	1	0	0	0
14120	0	32	21.454	6	1.56	1	2	2	2	6.47	5.79	24	0.36	10.79	41	7.62	130	7.78	467	4.5	1166	1.54	65.79	50	9	1737	1	8.3	0	75	4	3	75	100	1	0	0	0	0	0	0
14131	0	37	25.778	7	0.86	4	2	3	1	8.16	3.74	39	0.76	4.74	34	2.82	82	10.91	358	1.23	1333	0.4	38.35	62	11	2725	1	10.7	12	100	4	4	100	100	0	2	1	0	0	2	0
14131	1	37	27.111	5	0.86	5	1	3	1	5.24	1.39	75	0.6		21	3.06	77	4.36	2379	4.9	1269	0.75		52	11	2600	0	10.4	8	85.71	7	7	85.71	100	0	2	2	0	0	2	0
14139	0	27	19.223	7	1	3	1	3	1	7.48	3.46	34	1	4.23	7	2.14	57	2.22	618	0.69	2303	1.5	33.85	48	10	2000	0	19.6	12	87.5	8	8	87.5	100	0	2	1	0	0	2	0
14159	0	39	23.875	5	2.31	1	2	3	1	5.81	2.84	29	0.56	4.26	24	2.9	142	4.43	417	4.15	1171	1.21	42.82	50	9	1725	0	7.6	12	50	6	4	50	100	0	2	2	0	0	2	0
14164	0	30	22.862	7	0.1	5	1	3	1	6.38	3.08	26	0.57	4.45	35	3.51	165	4.86	530	5.55	660	0.92		48	8	1737	0	8	4	66.67	6	4	66.67	100	0	1	0	1	0	0	0
14194	0	30	23.03	10	1.08	2	1	1	1	9.1	4.58	68	0.53	5.18	100	5.01	444	3.85	885	2.5	2057	0.88	103.63	56	9	2050	0	9.7	6	100	7	7	100	100	0	5	4	5	4	4	0
14199	1	31	19.572	15	1.71	5	1	4	2	7.09	6.34	10	0.68	3.45	45	4.91	142	5.9	963	1.18	3851	1.46		52	10	1962	0	9.3	15	81.82	13	11	81.82	100	0	2	1	0	0	2	0
14202	1	27	25.344	5	1.9	3	1	2	2	6.63	6.57	11	0.49	6.42	8	6.13	44	4.07	210	1.42	4254	1.01	84.22	68	13	3450	0	8.2	16	75	4	3	75	100	0	2	1	0	0	2	0
14202	1	28	25.344	8	3.96	3	1	2	2	5.7	3.93	43	0.44	2.75	30	1.79	53	1.99	329	1.8	1553	0.73		42	11	3062	0		8	100	8	6	100	100	0	3	2	3	2	2	0
14213	1	33	27.587	4	0.36	15	1	3	2	6.58	9.17	67		4.96	92	3.49	301			4.43	688	0.63		28	8	1525	0	7.6	2	50	2	2	50	100	0	1	1	0	0	1	0
14213	0	33	27.587	4	0.36	15	1	3	2	7.98	3.17	52	0.83	5.21	55	5.63	134	7.03	380	7.99	473	0.85		50	8	1662	0	11.5	2	100	2	2	100	100	0	1	1	0	0	1	0
14220	0	30	22.656	6	1.86	3	2	1	1	7.72	7.82	61	1.84	6.49	41	3.24	186	9.05	729	3.37	2908	0.74	142.44	50	10	2075	0	7.8	0	100	8	8	100	100	0	4	3	4	1	1	0
14221	1	28	24.314	9	2.46	5	1	1	1	7.66	5.28	28	0.57	6.03	23	4.45	77	5.74	356	2.91	1646	0.87		48	10	2037	0	11.8	4	88.8889	9	9	88.8889	100	0	5	5	5	4	4	0
14225	1	30	20.812	8	1.1	6	1	1	1	5.62	4.73	31	0.34	3.48	45	2.73	244	6.06	858	1.11	2536	0.52	29.47	48	10	2075	0	9.1	4	85.7143	7	7	85.7143	83.3333	0	2	2	0	0	2	0
14242	1	37	24.435	6	0.3	3	1	3	1	7.44	4.25	14	0.59	4.74	47	3.7	108	2.46	316	5.95	823	0.52	26.07	42	9	1750	0	9.7	4	100	3	3	100	100	0	3	3	3	2	2	0
14244	1	32	22.959	13	4.06	3	1	1	1	5.55	1.99	20	0.48	2.15	28	2.74	38			0.53	1215	0.53	24.35	42	10	1987	0	8.2	7	57.14	7	5	57.14	100	0	1	0	1	1	1	0
14244	1	31	23.335	11	3.04	2	1	1	1	6.45	2.68	62	0.72	4.49	59	3.73	85	5.02	252	5.01	690	0.71	47.21	42	10	1712	0	7	4	75	4	4	75	100	1	0	0	0	0	0	0
14246	1	40	21.755	9	1	0.5	2	3	1	7.7	6.19	41	0.74	6.01	89	3.15	234	6.44	737	4.69	1441	1.38	83.19	40	9	2175	0	9.1	4	100	5	5	100	100	0	4	3	4	4	4	0
14253	0	23	27.344	9	7.61	2	2	1	1	5.6	5.29	29	0.32	4.92	87	5.94	189	5.94	1922	1.68	4936	1.06	52.11	68	10	2050	0	12.9	22	66.6667	12	9	66.6667	100	0	5	3	5	4	4	0
14257	0	40	20.569	6	1.09	18	1	3	2	7.87	5.54	32	0.44	4.57	74	5.88	200	6.08	541	4.57	1449	0.85	112.23	54	10	2375	0	7.4	1	66.6667	3	2	66.6667	100	1	0	0	0	0	0	0
14258	0	31	20.449	11	3.67	3	1	1	1	9.26	5.08	34	0.71	6.26	24	3.46	160	5.5	837	1.97	2377	0.78	141.3	50	10	2475	0	8.8	1	75	8	6	75	100	0	2	1	0	0	2	0
14259	1	37	20.703	14	1.66	4	1	1	1	8.6	5.26	78	0.44	5.87	41	3.99	165	3.69	744	1.36	3404	1.39		60	11	2400	0	10.6	8	80	10	10	80	87.5	0	2	1	0	0	2	0
14269	0	28	23.438	5	1.59	3	1	3	1	6.85	2.74	49	1.22	4.48	38	3.45	110	4.94	530	6.55	965	1.01	53.91	42	10	1850	0	10.8	6	75	8	6	75	100	0	4	4	4	4	4	0
14270	1	26	26.573	4	2.03	4	1	3	1	7.85	2.72	18	0.79	3.26	29	3.07	67	2.39	287	0.7	1046	1.08	35.64	48	10	2012	0	8	7	57.1429	7	4	57.1429	100	0	2	2	0	0	2	0
14278	1	30	20.029	11	2.05	7	1	1	1	8.07	3.31	23	0.58	6.23	43	3.35	178	3.34	776	3.95	2052	0.71	126.75	40	9	1812	0	12.5	8	83.3333	6	5	83.3333	100	0	2	1	0	0	2	0
14282	0	34	26.037	5	0.83	2	2	3	1	7.26	1.95	20	0.39	3.47	5	2.38	68	2.62	309	2.41	1271	0.7	61.64	50	10	2612	0	9.4	0	100	5	5	100	100	0	4	3	4	3	3	0
14283	1	30	24.088	5	0.42	4	1	2	1	8.56	2.73	29	1.06	2.18	22	1.5	57	1.1	215	0.74	601	0.46	29.3	38	10	2325	0	10.2	3	80	5	5	80	100	0	2	0	0	0	2	0
14286	1	40	25.817	4	1	6	2	1	1	6.11	3.66	26	0.86	4.68	17	2.88	17	2.85	82	1.61	1130	0.82	24.73	68	13	3437	0	6.4	3	100	5	5	100	100	0	3	3	0	0	3	0
14287	1	39	21.411	4	1.13	1	2	3	1	8.67	7.08	32	0.83	6.77	31	2.99	178	7.38	616	5.07	2008	0.93	103.1	58	11	2575	0	3.8	3	85.7143	7	7	85.7143	100	0	4	4	4	1	1	0
14289	0	27	22.039	12	4.78	1	1	1	1	9.25	6.38	47	0.68	9.24	54	9.02	182	7.72	877	5.97	1825	0.44	69.4	60	9	1450	0	8.9	6	100	9	9	100	100	0	4	4	4	3	3	0
14291	0	34	26.396	4	0.32	2	2	3	2	9.73	3.86	35	0.43	4	17	2.94	26	9.73	50	3.49	78	0.36	3.76	52	11	3600	0	12		100	1	1	100	100	1	0	0	0	0	0	0
14291	1	36	27.282	5	0.71	4	1	3	2	11.74	1.77	12	0.52	1.94	5	1.55	17	2.39	89	1.56	260	0.38	10.79	44	10	2037	0	11.2	2	100	1	1	100	100	1	0	0	0	0	0	0
14292	0	36	23.111	6	2.81	1	2	3	1	6.61	4	29	0.62	5.27	34	2.01	127	5.67	620	3.16	2069	1.08	69.6	50	10	2275	0	7.5	5	66.6667	6	6	66.6667	100	0	4	3	4	3	3	0
14293	1	35	23.919	12	2.31	3	1	1	1	5.92	2.49	21	0.18	3.34	48	1.8	124	3.2	519	2.6	1981	1.1		34	10	2312	0	10.9	9	87.5	8	7	87.5	100	0	3	1	3	3	3	0
14299	0	29	21.774	5	2.4	1	1	3	2	8.81	4.38	52	0.56	6.55	18	7.75	105	4.81	485	1.62	1282	0.78	84.7	54	10	2300	0	8.1	6	80	5	4	80	100	0	2	1	2	2	2	0
14320	1	35	20.195	12	3.38	3	1	1	1	8.69	5.13	18	0.41	7.9	28	5.8	103	5.28	574	7.64	1659	0.27		40	9	1450	0	6.5	7	100	8	8	100	100	0	5	4	5	3	3	0
14321	0	39	22.213	4	1.57	1	1	3	1	7.86	4.38	94	0.26	8.83	60	6.81	200	26.5	591	5.02	1532	0.86		50	8	1962	1	10	3	50	2	1	50	100	0	1	1	0	0	1	0
14327	1	26	21.502	18	3.12	2	1	5	2	7.01	2.93	42	0.95	1.73	86	4.13	381	2.61	1390	0.75	3878	1.1	46.77	54	10	1962	0	8.4	9	100	12	12	100	100	0	4	3	4	3	3	0
14330	0	33	22.641	6	1.52	1	1	3	1	6.85	5.78	20		8.88	25	5.02	175	3.6	485	1.29	1610	0.73		56	11	2537	0	6.6	5	100	5	5	100	100	0	2	2	0	0	2	0
14331	0	31	20.077	10	1.45	5	1	1	1	7.52	4.9	54	0.43	3.64	88	3.79	355	9.17	1153	4.89	3.62	1.03		50	9	1962	0	8.7	6	87.5	8	8	87.5	100	0	4	2	4	4	4	0
14338	0	30	20.175	5	1.93	4	1	3	1	7	3.14	50	0.41	4.12	54	3.34	189	4.31	1014	2.43	4659	1.19		58	10	1962	0	10.2	14	87.5	8	7	87.5	100	0	4	2	4	3	3	0
14340	0	37	26.438	14	0.99	6	1	4	1	7.63	4.24	39	0.45	3.33	55	3.45	226	5.77	850	4.49	953	0.86		34	8	1600	0	11	5	80	5	4	80	75	0	2	1	0	0	2	0
14342	0	34	23.634	9	1.39	3	1	5	2	3.16	4.61	35	0.23	2.99	51	4	361	4	1236	4.35	5169	1.01	28.68	58	9	1700	0	5.7	0	85.71	9	7	85.71	100	0	3	1	3	2	2	0
14342	0	34	23.634	16	1.39	3	1	5	2	6.7	3	57	0.52	2.21	76	4.8	485			2.24	3176	0.47	28.68	58	9	1537	0	5	7	88.89	10	9	88.89	100	0	4	4	4	4	4	0
14342	0	32	21.231	18	1.16	1	1	1	1	5.99	7.66	93	0.9	6.36	143	9.09	935	6.64	3764	5.31	4623	0.96	45.14	40	8	1450	0	5.2	9	0	14	0	0	0	1	0	0	0	0	0	0
14342	1	33	21.231	15	1.16	1	1	1	1	6.16	1.68	43	0.39	2.1	71	12.71	504	4.9	1931	3.31	3767	1.28	32.09	54	9	1612	1	3	10	66.67	12	10	66.67	100	0	4	2	4	2	2	0
14346	0	38	21.75	6	2.36	3	1	1	1	5.93	5.67	42	0.65	4.24	79	7.05	253	4.28	727	3.39	1912			56	9	2062	0	7.8	6	100	5	5	100	100	0	4	3	4	1	1	0
14353	0	36	20.395	6	1.76	2	1	3	1	8.37	7.93	44	0.77	5.67	39	12.89	330	3.03	1147	6.37	1533	0.9		50	9	1875	1	9.7	4	57.14	7	5	57.14	100	0	2	2	0	0	2	0
14356	1	29	23.438	5	1.42	3	1	1	1	5.37	2.64	30	0.54	3.09	43	2.04	113	1.64	444	1.48	2746	1.09		56	11	2625	0	11.5	12	81.82	11	11	81.82	88.89	0	4	3	4	3	3	0
14360	0	30	27.408	12	1.1	14	1	2	2	8.47	3.42	29	0.42	3.85	38	2.07	159	7.28	639	3.28	4936	0.64		74	12	3012	0	9.9	9	100	14	14	100	100	0	4	2	4	4	4	0
14361	0	36	23.739	7	2.88	6	1	4	2	6.2	3.33	51	0.53	3.56	86	2.64	169	6.79	656	1.78	3911	2.08		58	11	2812	0	10.7	5	100	8	8	100	100	0	4	2	4	2	2	0
14364	0	32	23.233	9	0.44	2	1	4	1	5.61	3.06	18	0.43	3.83	22	3.37	111	7.08	546	2.43	2117	0.98		58	11	2512	0	8.8	6	85.71	7	6	85.71	100	0	4	4	4	4	4	0
14365	0	39	21.529	6	0.62	1.5	1	3	1	8.61	7.68	16		7.72	52	4.87	141	3.71	458	5.21	2016	1.33		58	11	2625	0	5.2	5	75	4	3	75	66.67	0	2	2	0	0	2	0
14367	0	32	25.26	14	1.45	3	1	1	1	8.34	3.72	26	0.27	4.23	37	1.87	123	6.75	625	2.27	2184	0.73		50	10	2700	0	7.4	10	80	10	10	80	100	0	4	2	4	4	4	0
14369	0	37	22.348	6	0.97	4	1	1	1	6.69	4.43	63	1.67	4.73	52	10.53	213	3.99	495	2.49	1865	1.61		72	12	2500	1	6.3	8	100	7	7	100	85.71	0	2	2	0	0	2	0
14370	0	28	26.709	14	2.8	0.5	1	1	1	7.16	7.17	36	0.36	4.87	52	10.2	430	6.59	1487	6.39	2582	0.95		38	8	1837	1	8.2	9	62.5	8	5	62.5	100	0	2	2	0	0	2	0
14373	1	30	25.778	6	0.58	2	1	3	1	7.51	1.43	54	0.45	1.27	50	3.28	99	1.72	491	1.19	630	0.5		32	7	1750	0	8.4	3	100	2	2	100	100	0	1	0	1	1	1	0
14383	0	25	18.73	11	0.85	3	1	4	1	7.23	3.99	32	0.53	6.8	48	5.37	223	6.02	580	4.16	991	1.1	2.89	46	9	1912	0	11.8	0	100	5	5	100	100	0	4	4	4	4	4	0
14385	0	31	21.502	8	4.15	5	1	3	1	7.72	6.4	39	0.84	5.53	67	7.93	171	8.08	791	6.68	4527	1.44		60	10	2125	0	10.9	9	100	7	7	100	100	0	3	2	3	3	3	0
14386	1	32	25.104	7	1.59	1	1	2	2	6.76	3.47	7	0.34	4.25	40	3.85	113	2.85	559	4.99	4936	0.95		42	10	2137	0	8.7	7	100	7	7	100	100	0	2	2	0	0	2	0
14387	0	28	19.195	6	0.78	2	1	3	1	9.33	3.44	59	0.84	2.96	43	3.04	94	3.53	371	2.56	1418	0.99		58	10	2275	0	12.5	5	100	4	4	100	100	0	4	2	4	3	3	0
14390	0	28	22.189	9	2.82	3	1	2	2	9.67	5.03	67	0.64	2.93	43	4.73	346	3.91	1079	4.12	3659	1.59		44	9	1800	0	9	5	85.71	9	7	85.71	100	0	2	1	0	0	2	0
14400	0	31	19.068	6	1.07	2	1	3	1	4.96	6.78	9	0.28	5.83	30	4.14	143	4.54	926	1.46	2954	1.34		62	11	2550	0	6.1	5	50	4	2	50	100	0	2	2	0	0	2	0
14451	0	34	18.73	7	2.36	1	1	1	1	7.64	6.02	34	0.39	3.84	67			2.37	226	3.54	2709	0.8		36	12	1675	0	6.4	7	100	7	7	100	100	0	5	5	5	4	4	0
14460	0	35	24.558	8	1.23	8	1	1	1	5.95	2.83	56	0.55	3.11	87	1.87	211	4.84	1302	3.4	1635	0.44	47.92	34	8	1737	0	9.8	6	87.5	8	7	87.5	85.71	0	2	2	0	0	2	0
14460	0	36	26.223	6	1.23	8	1	1	1	9.08	3.75	76	0.28	1.69	87	2.6	352	4.15	673	0.69	1060	0.26	39.6	44	8	1850	0	7	5	80	5	4	80	100	0	2	1	2	1	1	0
14469	0	38	20.078	5	0.95	14	1	3	1	8.54	6.1	71	0.46	6.14	58	3.01	164	6.98	721	1.5	3873	0.71		76	12	2200	0	9.1	7	100	7	7	100	100	0	4	2	4	4	4	0
14474	0	37	23.936	9	0.95	5	1	3	1	8.94	4.62	42	1.24	5.74	35	5.66	150	6.61	316	3.98	646	1.46		60	9	1725	0	6.2	1	80	5	4	80	100	0	2	2	0	0	2	0
14486	1	27	22.432	5	0.96	4	1	3	1	5.74	3.43	100	0.36	3.24	61	1.71	52	2.96	71	1.91	1234	0.62		44	12	3062	0	11.7	4	80	5	5	80	100	0	1	1	0	0	1	0
14487	0	39	27.777	7	0.98	5	1	1	1	8.39	2.41	18	0.5	3.22	38	2.2	64	3.12	244	1.45	873	0.37		50	10	2350	0	8.8	7	100	5	5	100	100	0	3	2	0	0	3	0
14488	0	27	23.335	10	2.47	6	1	2	2	5.4	4.2	51	0.19	3.83	94	3.25	308	8.18	1337	8.34	3144	1.01		46	10	1700	0	12.9	6	100	9	9	100	100	0	5	5	5	3	3	0
14490	0	22	21.875	6	4.57	1	1	1	1	7.59	5.96	59	1.07	6.75	83	3.43	245	4.68	988	1.05	3343	1.3		60	10	2175	0	7.4	11	88.89	9	9	88.89	100	0	2	2	0	0	2	0
14494	0	28	24.768	9	1.78	1	1	1	1	8.81	2.81	47	0.29	4.57	41	3.62	155	5.74	646	1.62	1935	0.35		54	10	2250	0	11.2	3	75	4	3	75	100	0	2	1	0	0	2	0
14498	0	34	20.833	11	7.7	2	1	2	2	4.9	5.74	30	1.06	5	70	5.19	330	5.85	1589	1.2	4051	1.16		60	9	1700	0	8.6	17	91.67	16	12	91.67	100	0	4	2	4	4	4	0
14501	1	39	22.942	6	0.75	10	1	3	1	5.11	2.05	54	0.34	6.99	42	3.65	249	3.89	794	5.89	2433	1.16		54	10	2250	0	9.4	10	63.64	11	8	63.64	100	0	4	3	4	2	2	0
14503	1	26	18.611	6	1.91	2	1	2	1	6.25	5.04	41	0.59	3.83	55	1.73	110	2.8	905	1.73	3802	1.85		58	11	1712	0	9.7	0	100	9	9	100	100	0	4	2	4	3	3	0
14512	0	39	22.039	8	0.98	1	1	3	1	7.99	3.25	25	0.83	2.99	37	1.25	112	4.49	387	3.33	1278	0.43		58	11	2475	0	10.5	5	100	5	5	100	100	0	3	2	3	2	2	0
14514	0	40	27.239	7	0.23	5	1	3	1	5.38	2.16	64	0.35	4.76	88	24.82	200	6.86	131	1.61	449			74	12	3250	1	6.7	3	66.67	3	2	66.67	100	0	1	1	0	0	1	0
14515	0	28	24.196	6	0.41	8	1	3	2	7.3	2.13	31	0.55	2.35	38	1.33	85	2.42	399	1.28	1872	0.55		50	15	2600	0	15.6	7	87.5	9	8	87.5	100	0	2	2	0	0	2	0
14516	1	25	19.879	6	1.01	2	1	3	1	7.15	1.31	62	2.16	2.3	33	1.63	79	2.43	323	1.88	1302	0.84		32	10	2275	0	11.8	4	75	4	4	75	100	0	2	2	0	0	2	0
14517	0	30	20.077	6	1.6	5	1	3	1	8.2	6.59	62	0.41	5.61	126	3.8	359	7.99	931	3.35	1717	1.81		50	9	1987	0	11.8	6	75	8	8	75	100	0	4	4	4	3	3	0
14518	0	24	20.263	9	0.43	1	1	2	2	5.9	2.37	41	0.6	3.07	69			6.19	256	3.51	859	1		30	8	1150	0	11.2	3	100	3	2	100	100	1	0	0	0	0	0	0
14520	0	28	20.313	9	1.38	2	1	3	1	8.35	3.1	64	0.74	3.27	62	1.77	153	4.38	781	5.39	1256	1.2		34	8	1137	0	7.5	4	100	4	4	100	100	0	1	1	0	0	1	0
14520	1	28	20.313	11	1.38	0.2	1	3	1	7.97	3.72	32	0.86	3.31	15	1.97	70	5.2	446	2.22	2354	0.79		48	11	1925	0	9.1	6	66.67	6	5	66.67	100	0	2	1	0	0	2	0
14522	1	35	23.424	7	1.08	0.5	1	3	1	7.97	2.73	46	0.96	1.71	51	0.82	81	4.78	288	3.1	867	1.3		48	11	2425	0	8	5	66.67	3	2	66.67	100	0	2	2	0	0	2	0
14534	0	38	24.447	5	1.43	6	1	1	1	5.21	3.07	56	0.5	4.23	80	4.56	366	3.85	118	1.92	3748	0.71		54	10	2500	0	8	6	100	6	6	100	100	0	3	2	0	0	3	0
14535	0	29	22.266	13	1.5	7	1	1	1	6.46	8.27	77	3.18	5.39	79	9.98	224	3.94	1018	4.09	2374	0.57		56	9	1950	0	10.4	8	75	8	6	75	100	0	2	1	0	0	2	0
14536	1	32	23.225	6	2.82	4	1	5	2	7.86	3.81	30	1.23	4.61	43	2.5	94			4.09	1440	0.64	66.34	42	10	1675	0	6.6	9	100	9	7	100	100	0	5	4	5	5	5	0
14536	1	30	22.863	12	2.4	2	1	4	1	7.97	4.1	24	0.7	5.09	40	2.51	97	4.7	291	1.34	2092	0.55		34	11	2437	0	6.3	11	62.5	8	5	62.5	100	0	2	1	0	0	2	0
14538	0	35	18.711	7	1.17	8	1	3	1	7.8	5.26	32		6.09	120	3.16	513	5.04	1228	4.22	1705	0.42		46	8	1737	0	9.2	6	100	6	6	100	100	0	2	2	0	0	2	0
14539	0	35	20.324	9	3.44	1	1	1	1	7.43	3.95	55	1.65	3.12	107	3.61	580	3.92	1768	2.68	2837	0.82		46	8	1625	0	10.8	8	77.78	9	8	77.78	100	0	5	3	5	3	3	0
14542	1	36	25.911	9	1.96	15	1	1	1	7.13	2.04	44	0.55	2.95	49	1.79	184	2.64	730	1.21	2703	2.04		46	10	2675	0	9.8	5	55.56	9	5	55.56	100	0	2	0	2	0	0	0
14543	1	30	19.223	8	2.02	3	1	4	2	8.5	4.05	33	0.5	2.67	75	8.62	1009	3.37	1924	2.96	4853	1.35		54	9	1700	0	10.7	8	100	7	5	100	80	0	2	0	2	1	1	0
14543	0	31	21.786	12	2.02	3	1	4	2	6.47	2.77	55	0.81			1.71	74			1.69	1541	0.58		40	8	1625	0	9.2	7	100	8	7	100	100	0	3	3	3	3	3	0
14544	0	39	20.937	3	0.21	2	1	3	1	7.27	2.27	59	0.75	3.29	37	7.42	91	4.22	243	3.27	390	0.62		18	8	1937	0	8.3	0	50	2	1	50	100	1	0	0	0	0	0	0
14549	0	38	22.833	6	0.77	1	1	3	1	7.93	3.31	69	0.39	3.23	53	2.98	122	6.34	352	1.89	1349	0.71		38	10	2125	0	9.1	4	100	3	3	100	100	0	2	2	0	0	2	0
14554	0	38	22.676	10	2.82	7	1	1	1	6.68	7.67	55	0.17	7.6	177	8.82	478	8.94	965	3.79	2053	0.66		60	9	1762	0	8.2	6	100	5	5	100	80	0	1	1	0	0	1	0
14559	0	35	27.927	5	1.03	5	1	3	2	5.31	1.79	78	0.41	3.47	80	9.23	200	4.04	513	3.5	1494	1.05		70	10	2250	0	6	4	100	6	3	100	100	0	1	0	1	0	0	0
14563	0	31	24.69	8	0.87	3	1	3	1	8.38	2.68	89	0.09	3.96	95	5.34	168	2.57	465	2.47	1306	0.54		46	9	2300	0	12.7	0	83.33	6	5	83.33	100	0	2	1	0	0	2	0
14570	1	22	25	12	4.56	3	1	2	2	7.35	1.36	12	0.94	5.87	0	2.09	36			1.79	5345	0.81	58.98	52	14	3700	0	8.1	13	100	13	13	100	100	0	5	4	5	5	5	0
14574	1	37	26.407	6	2	2	1	4	1	6.09	3.22	29	0.15	5.22	45	3.68	168	5.43	875	2.4	3940	0.71	2.4	48	10	1987	0	9.3	6	100	6	6	100	100	0	4	2	4	3	3	0
14585	1	40	23.422	3	0.09	1	1	3	1	7.43	2.65	65	0.92	5.92	36	6.51	137	6.11	435	6.11	894	0.83		54	10	2187	0	8.2	2	100	3	3	100	100	0	2	2	0	0	2	0
14587	0	40	23.373	6	0.74	2	1	3	1	6.57	4.18	42	1.13	4.08	52	4.28	216	5.12	884	1.43	2325	0.76		68	11	2425	0	8	7	100	5	5	100	100	0	2	1	0	0	2	0
14592	0	26	19.467	4	0.47	2	1	1	1	8.63	0.79	38	0.38	3.03	52	2.33	133	2.17	644	2	1789	1.51		50	10	2025	0	13.9	4	60	5	3	60	100	0	2	2	0	0	2	0
14610	0	25	20.889	16	1.8	6	1	1	1	5.99	2.97	20	0.37	1.85	34	1.92	192			1.21	3733	1.97	36.74	52	9	1975	0	7.5	8	80	10	8	80	100	0	3	2	3	1	1	0
14611	0	24	22.406	13	4.2	4	1	1	1	5.45	2.23	28	0.57	3.4	40	2.46	163	3.81	781	2.37	3317	0.85		42	9	1712	0	5.6	12	80	15	12	80	100	0	7	7	7	6	6	0
14613	1	28	27.513	9	1.98	3	1	2	2	8.84	2.48	54	0.53	3.58	38	3.24	138	3.62	627	2.64	4426	0.94		56	11	2850	0	11.8	7	100	8	8	100	100	0	4	2	4	4	4	0
14615	0	32	25.477	7	1.68	2	1	1	1	6.34	5.3	54	0.58	3.68	77	2.31	256			5.44	2052	0.69		36	8	1475	0	8.8	4	75	4	3	75	100	0	1	1	0	0	1	0
14615	0	33	25.477	6	1.68	2	1	1	1	5.29	2.88	51	0.38	3.15	71	5.19	384	2.99	1227	5.53	2261	0.83		46	9	1600	0	10.2	10	62.5	8	6	62.5	100	0	3	2	3	3	3	0
14622	0	34	19.396	7	0.6	4	1	3	1	8.95	3.26	37	0.39	7.6	9	3.6	55	5	300	4.79	1552	0.84		50	10	1787	0	7.6	5	60	5	3	60	100	0	1	1	0	0	1	0
14623	1	31	22.719	9	2.12	0.5	1	1	1	7.26	2.44	41	0.46	2.65	39	4.9	151	4.18	415	1.97	1484	0.52	39.56	52	10	1575	0	7.4	5	100	4	4	100	100	0	4	3	4	4	4	0
14625	1	30	22.761	7	.76	6	1	3	1	6.56	2.44	70	1.18	3.49	49	3.2	169	2.79	549	1.98	1235	1.43		44	11	2075	0	10.9	4	100	3	3	100	100	0	1	0	1	1	1	0
14628	1	35	22.039	6	1.07	1	1	1	1	6.37	3.19	77	0.87	3.1	86	1.56	214			1.52	2714	0.35		40	9	1887	0	10.6	5	80	5	4	80	100	0	1	0	1	1	1	0
14632	1	32	20.833	7	2.2	0.8	1	1	1	10.58	8.45	74	1.47	14.72	74	10.54	394			6.86	3973	1.42	121.01	56	10	1575	1		9	87.5	8	8	87.5	100	0	4	4	4	4	4	0
14642	1	31	18.871	7	0.74	1	1	1	1	8.06	3.75	32	0.32	3.5	31	1.66	94	4.01	485	2.89	1020	0.74		40	9	1450	0	12.5	8	100	5	5	100	100	0	5	4	5	3	3	0
14644	0	25	27.64	8	0.63	4	1	1	1	7.05	3.79	47	0.34	4.37	37	7.37	130	4.15	475	2.93	778	0.74		38	9	1775	0	10.6	3	100	5	5	100	100	0	2	2	0	0	2	0
14655	1	26	27.689	10	2.67	6	1	4	2	6.71	2.8	85	0.66	2.7	55	1.28	103	2.57	452	1.5	1011	1.98		56	11	2612	0	9.4	4	75	6	4	75	100	0	1	1	0	0	1	0
14655	0	26	27.689	8	2.67	6	1	4	2	5.38	2.31	33	1.56	2	36	1.32	122	4.99	668	1.29	2025	2.48		52	11	2200	0	8.4	9	100	10	10	100	100	0	4	4	4	4	4	0
14700	0	35	21.231	8	2.19	0.1	1	1	1	8.87	4.28	56	1.02	4.06	88	6.29	239	2.66	729	6.63	2889	0.97		64	10	2237	0	11.3	6	100	6	6	100	100	0	2	2	0	0	2	0
14702	1	38	20.685	17	3.47	4	1	4	2	8.42	10.81	25	0.57	8.91	48	7.63	283			1.87	1893	0.35	92.58	44	9	1450	1	10.4	15	100	11	10	100	100	0	4	3	4	4	4	0
14705	0	39	19.948	5	0.43	2	1	3	1	7.83	3.65	79	0.21	22.09	5	5.6	194	6.61	540	4.78	1587	0.51		60	10	2237	1	9.9	3	100	7	7	100	100	0	4	3	4	3	3	0
14708	0	28	22.559	12	4.45	2	1	4	1	7.49	3.37	32	0.25	3.76	46	3	126	3.67	708	3.6	1452	0.42		40	9	1737	0	8.7	5	100	8	8	100	100	0	2	1	0	0	2	0
14716	0	34	20.964	6	1.73	8	1	1	1	8.53	3.6	37	0.56	7.85	41	6.44	289	3.58	754	4.95	1223	0.72		48	8	1450	0	15.7	3	80	5	5	80	100	0	1	0	0	0	1	0
14721	0	33	18.427	8	4.21	3	1	4	2	9.43	3.47	33	1.38	5.56	38	2	130			1.19	2881	0.82	45.25	54	10	2000	0	7.6	5	62.5	8	8	62.5	100	0	1	0	0	0	1	0
14724	0	25	21.17	6	1.54	2	1	2	2	7.64	8.02	54	1.95	5.09	76	2.75	201	7.39	768	4.62	1097	1.56		34	9	1450	0	8.6	5	100	7	7	100	100	0	4	2	4	2	2	0
14762	0	39	19.814	5	0.19	3	1	3	1	5.78	2.99	124	0.28	4.99	102					22.91	139			20	5	825	0	5.3	0	100	1	1	100	100	0	1	0	1	0	0	0
14768	1	32	22.1	5	1.01	1	1	3	1	7.57	2.49	68	0.33	3.87	38	2.22	116	5.38	456	5.52	1090	0.85		40	9	1812	0	11.2	3	100	4	4	100	100	0	2	2	0	0	2	0
14780	1	39	26.125	12	5.68	8	1	1	1	5.68	1.56	24	0.14	1.66	55	1.65	119	2.56	631	1.08	4508	0.9		54	11	2775	0	7.2	9	100	7	7	100	100	0	2	1	0	0	2	0
14786	0	35	19.91	5	1.21	6	1	1	1	6.32	4.71	50	0.37	6.81	39	2.61	185	10.25	678	3.25	1253	1.01		20	8	1650	1	11.8	4	100	4	4	100	100	0	2	1	0	0	2	0
14787	0	33	23.634	3	2.65	3	1	1	1	8	3.31	44	0.69	6.87	30	5.23	181	11.85	472	6.28	19116	1.28		52	10	2137	1	6.9	4	80	5	5	80	100	0	4	3	4	4	4	0
14788	0	33	21.719	10	3.05	2	1	2	1	6.84	2.07	40	0.54	2.21	34	1.35	168	2.77	810	1.86	2699	1.11		42	9	1987	0	6.9	8	0	9	0	0	0	1	0	0	0	0	0	0
14790	0	34	25.654	6	1.01	2	1	2	1	7.45	3.44	49	0.48	3.85	67	3.97	119	4.58	479	1.96	1849	1.3		68	11	2500	0	8.2	8	100	8	8	100	100	0	4	2	4	3	3	0
14794	0	35	23.047	7	0.83	0.2	1	3	1	5.64	2.9	52	0.24	1.33	77	2.85	210			3.82	697	0.53	49.69	28	8	1212	0	7.1	4	75	4	3	75	100	0	1	0	1	1	1	0
14794	0	36	25	3	0.83	0.5	1	3	1	4.92	3.66	43	0.37	3.56	46	7.81	131	3.47	244	1.75	540	0.5	24.65	38	8	1712	0	7.3	3	100	3	3	100	100	0	1	0	1	1	1	0
14798	0	31	22.137	11	3.82	7	1	1	1	7.12	4.7	49	0.87	7.46	38	3.19	131	8.42	759	4.23	2245	0.87		52	9	2212	0	8.7	9	87.5	8	8	87.5	100	0	3	3	3	2	2	0
14810	1	37	24.005	8	1.63	1	1	5	2	6.41	3.34	34	0.44	4.61	51	3.63	136	5.58	667	1.68	1272	0.6	44.96	54	10	1712	0	7.1	8	100	6	2	100	100	1	0	0	0	0	0	0
14823	1	37	23.875	10	0.55	5	1	3	1	6.17	2.5	71	0.43	1.8	19	1.25	75	1.65	294	1.89	1530	0.68		44	10	2162	0	9.7	6	100	6	6	100	100	0	4	3	4	3	3	0
14841	1	38	25.153	7	1.78	6	1	1	1	5.91	2.75	40	0.74	4.31	113	3.75	199	5.79	609	3.4	1551	0.76		32	9	2037	0	10.6	6	100	6	6	100	100	0	3	2	0	0	3	0
14848	0	30	22.206	5	1.26	4	1	1	1	7.03	1.45	28	0.29	1.54	45	5.02	171	3.88	427	2.71	551	0.53		38	9	1562	0	7	3	100	3	3	100	100	0	1	1	0	0	1	0
14848	0	30	23.524	5	1.26	4	1	1	1	6.78	1.58	30	0.59	1.15	42	0.94	163			2.48	460	1.1		20	8	1525	0	7.3	6	100	6	6	100	100	0	5	4	5	5	5	0
14852	0	36	19.433	8	2.86	1	1	1	1	7.44	2.82	60	1.08	4.11	95	2.38	307	6.57	1089	8.11	1685	1.36		34	8	1525	0	11.4	4	100	4	4	100	100	0	3	3	3	0	3	0
14876	0	37	21.155	7	1.06	2	1	3	1	8.32	4.38	56	0.97	7.26	21	3.8	116	19.96	353	3.67	931	1.21		40	9	2162	1	9.6	4	66.67	6	5	66.67	100	0	1	0	0	0	1	0
14876	0	37	20.797	4	1.06	2	1	3	1	9.65	5.1	40	0.48	7.49	44	6.08	108			6.49	763	0.56		44	8	1875	0	9.4	1	100	2	2	100	100	1	0	0	0	0	0	0
14876	0	37	20.797	6	1.06	2	1	3	1	9.16	3.86	53	0.75	7.61	38	7.26	78	8.85	500	5.89	476	0.42		50	8	1700	0	8	1	100	2	2	100	100	0	1	0	0	0	1	0
14877	0	30	18.733	3	0.85	6	1	3	1	7.52	3.82	185	0.79	6.34	168	3.78	308	3.81	602	3.53	1041	0.37		52	10	1687	0	7	4	50	4	2	50	100	0	1	1	0	0	1	0
14907	0	39	24.558	7	1.82	2	1	1	1	7.45	6.76	26	0.24	3.77	121	7.59	515	4.47	1728	1.98	4364	1.19		64	10	2275	0	8.2	12	62.5	8	8	62.5	100	0	4	4	4	2	2	0
14908	0	34	21.454	3	1.5	8	1	4	1	7.43	5.51	42	0.43	6.29	72	8.68	259	4.98	717	3.61	997	0.57		50	8	1487	0	11	6	60	5	3	60	100	0	2	2	0	0	2	0
14917	0	28	26.026	12	3.88	1	1	1	1	8.02	3.39	41	0.61	4.91	34	2.83	108	4.87	547	4.42	880	0.69		42	9	2025	0	12.2	4	80	5	4	80	100	0	1	0	1	1	1	0
14921	1	39	21.338	7	0.48	1	1	1	1	7.28	2.31	62	0.58	4.73	73	1.92	124	4.53	438	3.29	2897	0.95		56	11	2462	0	8.8	4	50	4	2	50	100	0	1	1	1	1	1	0
14937	0	31	18.939	9	3.64	8	1	1	1	7.66	2.5	20	0.63	4.21	50	5.24	50			2.69	2178	0.99	47.98	38	9	1812	0	11.8	8	50	8	4	50	100	0	1	1	0	0	1	0
14951	0	33	25.333	10	1.64	10	1	1	1	7.77	4.13	56	0.3	4.41	58	4.47	225	5.74	670	3.96	3666	0.12		60	10	2275	0	6.5	6	100	7	7	100	100	0	2	2	0	0	2	0
14967	1	31	23.733	13	7.19	2	1	1	1	8.02	1.81	19	0.47	3.05	44	2.52	84	1.86	306	0.83	3268	0.56		54	13	2800	0	9.4	11	90	10	10	90	100	0	4	2	4	2	2	0
14987	0	37	26.378	15	1.23	2	1	3	2	6.88	1.56	48	0.37	3.37	55	2.44	56	6.73	214	3.27	885	0.26		58	12	2950	0	12.9	5	100	2	1	100	100	1	0	0	0	0	0	0
15000	0	30	23.111	19	8.79	3	1	4	1	6.5	9.47	58	1.2	5.74	76	9.38	446	8.04	2228	8.04	2228	1.31		50	8	1450	0	10.1	15	85.71	14	14	85.71	100	0	2	0	0	0	2	0
15002	1	27	22.942	7	0.7	4	1	3	1	7.76	5.41	40	0.36	4.6	66	7.33	102	4.17	388	3.01	1920	0.49		74	13	3275	0	9.3	7	71.43	7	5	71.43	80	0	2	2	0	0	2	0
15009	0	38	23.936	7	0.62	1	1	3	1	6.29	2.84	74	0.16	3.78	81	4.42	148	4.29	474	2.62	2114	0.89		76	11	2525	0	7.7	5	80	5	4	80	100	0	3	3	0	0	3	0
15014	0	30	20.937	16	5.18	3	1	1	1	7.26	5.57	20	0.74	5.94	26	2.2	98			5.42	2763	1.45	85.66	38	11	2487	0	11.4	7	78.57	14	11	78.57	100	0	3	1	3	2	2	0
15020	0	31	18.73	7	1.44	3	1	2	1	7.66	5.2	81	0.7	5.76	117	7.61	462	7.27	1437	4.19	2408	0.77		50	8	1450	0	7.6	4	75	4	4	75	100	0	1	1	0	0	1	0
15035	0	27	22.98	9	2.53	1	1	5	1	6.72	2.19	25	0.37	2.28	33	1.59	112	3.89	619	4.98	1568	0.56		44	9	1950	0	9.9	3	80	5	4	80	100	0	3	2	3	2	2	0
15050	0	31	25.391	11	2.67	2	1	2	2	7.82	3.87	51	0.48	6.01	48	7.63	147	6.98	461	3.04	1505	0.55		54	11	2850	0	9.8	7	100	8	6	100	100	0	2	0	0	0	2	0
15065	0	34	26.37	4	0.78	2	1	3	1	6.68	5.34	56	0.09	4.47	42	2.23	87	8.19	643	1.65	1514	1.05		60	11	2637	0	9.7	7	100	8	8	100	100	0	5	5	5	5	5	0
15071	1	28	26.953	6	0.68	3	1	3	1	10.73	3.76	37	0.78	2.44	28	4.89	49			0.82	2182	1.01		56	12	3262	0	6	7	22.22	9	2	22.22	100	0	1	0	1	0	0	0
15082	0	29	27.435	13	1.51	6	1	2	2	4.89	2.37	43	0.46	2.31	76	3.52	252	3.52	1077	2.3	2355	1.22		46	9	1712	0	11.4	11	85.71	10	7	85.71	100	0	2	2	0	0	2	0
15084	1	33	25.952	10	3.41	4	1	2	1	3.59	1.64	16	0.01	3.3	30	4.06	21	3.99	145	2.08	723	0.52		72	13	3725	0	9.6	5	50	4	2	50	100	0	1	1	0	0	1	0
15110	1	37	19.835	7	1.2	1	1	1	1	6.14	2.83	35	0.22	6.9	96	2.84	445	2.47	1229	2.75	3174	0.56		50	9	1937	0	8.8	6	66.67	6	4	66.67	100	0	2	2	0	0	2	0
15111	0	27	21.338	6	2.46	2.5	1	1	1	8.31	5.67	22	0.38	5.06	69	4.96	167	5.09	501	2.24	786	0.22		48	8	1300	0	8	2	100	4	4	100	100	0	4	3	4	3	3	0
15120	0	32	26.223	3	0.34	4	1	3	1	6.83	2.03	57	0.31	4.58	72	13.51	235	7.47	301	4.4	899	0.75		48	8	1750	1	7.9		100	3	3	100	100	0	2	2	0	0	2	0
15128	0	40	20.812	4	4.21	0.5	1	1	1	9.8	3.91	27	0.6	4.05	79	11.71	613	4.55	638	2.35	1272	0.43	40.4	42	8	1525	1	7	2	100	2	2	100	100	0	1	1	1	1	1	0
15128	1	40	22.893	7	0.7	11	1	1	1	8.05	4.39	76	0.35	4.1	80	4.3	457	4.71	1628	3.39	3351	0.84	40.4	42	10	1825	0	6.7	8	87.5	8	8	87.5	100	0	4	3	4	3	3	0
15128	1	39	20.812	7	1.12	8	1	1	1	8.38	6.42	95	0.11	10.62	84	7.46	345	4.7	1473	2.95	2309	0.79	59.74	54	9	1950	1	8.4	8	100	6	6	100	100	0	4	3	4	4	4	0
15145	1	39	25.806	7	2.94	2	1	5	1	7.65	3.47	31	0.91	3.25	22	1.03	96			2.15	1440	1.01	57.07	40	10	2462	0	8.9	6	85.71	7	7	85.71	100	0	3	2	3	3	3	0
15153	1	38	25.118	5	1.17	2	1	1	1	5.06	3.23	24	0.24	5.24	49	1.86	216	4.54	814	2.55	2816	0.65		46	10	1950	0	9.4	6	80	5	5	80	100	0	3	2	3	1	1	0
15156	1	28	23.147	4	1.78	3	1	2	1	2.31	1	119	0.89	1.36	46	1.34	42	0.91	68	0.78	1392	0.81		32	15	4000	0	8.1	4	80	5	5	80	100	0	4	3	4	4	4	0
15157	1	31	24.609	10	2.93	1	1	1	1	9.75	5.67	31	1.52	4.03	50	2.16	64	3.88	361	0.98	1124	1.36		54	11	2362	0	7.1	0	100	10	10	100	100	0	2	1	0	0	2	0
15160	0	26	21.908	9	10.85	5	1	1	2	9.94	4.51	15	0.5	3.88	11	1.96	73			0.79	1556	0.26	59.26	44	10	2062	0	14.7	6	100	9	5	100	100	0	3	1	3	1	1	0
15166	1	31	24.69	7	2.87	4	1	1	1	7.26	4.45	38	0.5	5.71	36	7.13	157	5.44	950	2.39	4131	2.02		58	11	2525	0	6	9	70	10	10	70	100	0	5	4	5	5	5	0
15169	1	34	23.052	6	0.78	3	1	3	2	7.76	3.23	20	0.14	3.71	39	4.17	87	2.93	586	2.04	1653	0.51		54	10	2275	0	11.9	0	83.33	6	6	83.33	100	0	2	2	0	0	2	0
15182	0	27	23.125	15	3.59	4	1	2	2	5.67	2.91	37	0.6	5.78	16	4.33	87			3.26	1638	1.11	73.69	66	10	2550	0	7.4	5	100	7	7	100	100	0	3	2	3	2	2	0
15182	0	29	24.747	9	6.57	4	1	5	2	6.63	4.31	29	1.16	4.02	31	4.17	108	6.03	452	3.35	1440	0.85	72.37	49	11	2150	0	8.4	9	90	10	10	90	100	0	4	3	4	3	3	0
15192	1	35	21.926	6	0.78	2	1	3	2	7.03	10.32	121		9.7	218	6.86	502	2.01	1048	5.04	1713	1.42		42	8	1400	1	5.4	5	100	5	5	100	100	0	4	4	4	4	4	0
15202	0	39	25.333	3	2.0	12	1	3	1	9.84	4.26	78	0.35	6	54	7.52	255	6.85	575	4.8	774	0.22		30	8	1625	0	7.4	3	100	3	3	100	100	0	1	1	1	1	1	0
15202	0	38	23.111	3	2	12	1	3	1	6.75	4.06	116	0.32	5.15	141	11.96	431	11.51	1478	7.69	2162	0.85		50	8	1637	1	7.4	3	100	4	4	100	100	0	2	1	0	0	2	0
15217	1	35	18.902	4	1.35	1	1	1	1	7.92	3.8	65	0.4	5.07	98	4.83	316	6.14	1138	1.62	1935	0.35		54	9	1712	0	7.2	4	100	4	4	100	100	0	2	2	0	0	2	0
15227	0	37	23.53	9	2.94	1	1	4	2	5.28	1.71	34	0.65	2.22	39	1.37	119	2.35	568	2.95	2219	1.12		50	10	2300	0	9.7	8	100	9	9	100	100	0	5	3	5	2	2	0
15244	1	38	22.376	7	2.87	2	1	1	1	5.24	3.71	74	0.24	3.46	164			3.27	518	3	1012	2		54	9	1787	0	6.2	5	100	8	7	100	85.71	0	2	2	0	0	2	0
15258	1	36	23.725	5	3.35	3	1	3	1	7.76	3.46	52	0.52	6.8	36	6.56	162	7.75	484	3.46	52	0.52		62	11	2975	0	6.1	5	50	6	3	50	100	0	1	0	1	1	1	0
15268	0	37	23.624	9	0.75	2	1	3	1	12.45	3.61	34	0.38	4.58	7	3.9	61			3	2866	0.98	72.44	56	12	2550	0	10.1	7	80	5	4	80	100	0	1	1	1	1	1	0
15275	0	36	26.172	5	1.85	1	1	1	1	8.61	3.96	35	0.49	2.88	51	2.8	89	2.18	583	2.07	1073	0.97		50	10	2625	0	10.2	6	57.14	7	4	57.14	100	0	4	4	4	3	3	0
15282	1	30	19.473	8	2.72	2	1	4	2	9.44	6.77	32	0.91	5.28	29	3.19	165			11.43	1837	0.69	64.51	18	9	1387	0	10.6	6	100	7	6	100	100	0	2	1	0	0	2	0
15284	0	36	21.887	7	1.92	3	1	1	1	7.21	6.23	63	0.13	4.77	84	11.59	448	8.01	1080	5.73	1375	0.28		58	9	1525	1	8.6	6	66.67	6	5	66.67	100	0	2	2	0	0	2	0
15297	1	29	22.266	4	2.68	2	1	5	1	5.98	2.92	51	0.68	2.945	38	1.24	38	2.05	382	0.74	994	0.99		44	12	2462	0	7.2	6	88.89	9	9	88.89	100	0	6	6	6	5	5	0
15307	1	35	22.308	4	1.19	0.5	1	3	1	7.36	4.45	61	0.67	6.55	21	3.76	89	3.8	370	3.53	1558	0.26		44	10	2237	0	10.5	4	100	6	6	100	100	0	2	2	0	0	2	0
15328	0	32	25.195	8	3.05	7	1	1	1	5.98	3.23	46	0.24	2.9	153	15.6	469	4.65	1804	4.08	3247	0.9		44	8	1425	1	9.2	4	90	10	10	90	100	0	5	5	5	5	5	0
15330	1	38	20.569	6	0.47	10	1	3	1	8.34	8.93	38		11.17	127	6.73	325	4.53	763	2.16	2374	1.36		58	11	2087	1	12.9	4	100	4	4	100	100	0	2	1	0	0	2	0
15345	1	31	22.942	12	7.26	1	1	1	1	6.89	2.96	76	0.54	2.21	66	3.28	289	2.57	715	1.57	3042	1.73		48	10	2000	0	7.5	8	100	8	8	100	100	0	5	5	5	4	4	0
15349	0	40	22.769	3	1.25	2	1	3	2	7.01	9.7	56	0.19	10.77	59	4.77	280			0.93	1795	0.61	117.32	44	10	2125	1	6.7	6	87.5	8	8	87.5	100	0	2	1	0	0	2	0
15352	0	29	21.403	3	0.61	5	1	1	1	5.38	2.63	49	0.3	4.52	63	3.04	143			8.27	283	0.31		18	6	787	0	9.6	1	100	2	2	100	100	0	2	1	0	0	2	0
15357	0	40	21.565	11	4.69	3	1	4	2	5.47	6.18	39	0.55	5.68	32	9.24	395	6.38	812	2.69	2258	0.88	110.56	50	9	1437	0	12	10	80	10	10	80	100	0	2	1	0	0	2	0
15361	1	28	19.195	8	2.72	5	1	1	1	5.8	2.46	12	0.75	2.35	10	4.14	166	1.79	653	0.78	3473	1.1	26.58	60	11	2187	0	8.6	9	60	10	7	60	100	0	2	0	2	0	0	0
15365	1	28	21.719	7	2.02	1	1	1	1	8.11	1.97	58	0.25	3.76	37	1.37	44	0.74	249	2.58	2908	1.24		24	11	2162	0	10.3	8	87.5	8	8	87.5	100	0	3	3	3	2	2	0
15366	1	27	27.055	7	0.95	2	1	4	1	6.6	1.56	47	0.21	1.58	37	1.02	56	3.01	212	0.64	1051	0.57		36	10	2250	0	6.6	7	77.78	9	9	77.78	100	0	3	3	3	3	3	0
15378	0	37	21.671	8	1.92	6	1	1	1	8	3.51	61	0.48	5.92	22	3.92	142	3.64	439	4.52	1633	0.65		50	10	2025	0	8.7	7	100	7	7	100	100	0	3	2	3	2	2	0
15379	1	31	21.604	7	2.49	5	1	4	2	6.23	3.75	46	0.32	4.44	36	3.28	58			3.48	1223	1.7	36.49	44	11	2300	0	6	8	100	9	7	100	100	0	2	1	2	1	1	0
15379	1	30	19.675	3	2.49	4	1	2	2	5	2.72	41	0.53	3.48	18	1.29	31			1.49	958	1.34	38.2	40	10	1750	0	4.6	7	100	5	4	100	100	0	2	1	0	0	2	0
15381	1	34	21.454	6	3.99	3	1	1	1	7.45	3.57	47	0.55	4.51	50	1.93	159	4.27	868	2.86	2587	0.92	82.23	38	10	1862	0	11	7	75	4	4	75	100	0	2	2	0	0	2	0
15389	1	30	20.737	10	2.52	4	1	1	1	4.95	4.45	89	1.02	2.96	63	2.5	287	2.66	987	4.51	2234	2.55		26	9	1350	0	9.2	9	80	10	10	80	87.5	0	3	2	3	2	2	0
15398	0	28	25.876	6	3.44	3	1	1	1	8.12	3.03	52	0.32	2.49	78	5.27	270	4.99	612	3.89	1230	0.56		28	7	1712	0	10.3	3	66.67	3	2	66.67	100	0	1	0	1	0	0	0
15399	0	30	21.094	5	3.03	4	1	2	1	8.12	3.84	48	1.3	4.22	55	2.91	299	3.47	563	5.92	1481	0.99	5.92	44	9	1662	0	10.5	3	66.67	3	2	66.67	100	0	1	1	1	1	1	0
15403	1	31	25.217	10	3.93	5	1	1	1	5.33	3.67	55	0.48	2.72	107	3.36	412			3.27	2934	1.05		36	8	1450	0	7.8	9	66.67	9	6	66.67	100	0	3	1	3	3	3	0
15414	0	38	20.061	6	1.69	1	1	1	1	6.34	5.87	52	0.27	2.95	79	6	199	7.25	673	2.97	1173	1.16		46	9	2200	0	9.4	5	71.43	7	6	71.43	100	0	2	1	0	0	2	0
15419	1	28	22.232	12	2.58	3	1	1	1	7.51	2.55	40	0.97	5.17	31			1.9	189	4.97	2679	0.98		40	9	1662	0	11	9	60	10	7	60	100	0	3	2	3	2	2	0
15422	0	40	23.733	4	1.06	2	1	3	1	2.13	0.9	62	3.52	4.87	7	4.13	46	2.01	106	2.5	1320	0.66		58	13	3512	0	6.8	3	100	4	4	100	100	0	1	1	1	1	1	0
15423	0	27	22.656	8	4.57	3	1	2	2	6.96	3.49	30	0.29	4.56	44	3.17	201	5.87	818	4.96	2491	1.1		42	10	1987	0	12.6	5	100	10	10	100	100	0	5	5	5	5	5	0
15430	1	38	22.039	6	1.78	3	1	1	1	7.96	5.02	51	0.61	4.09	63	5.75	196			1.65	1235	1.25	77.19	62	10	2462	0	8.6	5	60	5	4	60	100	0	1	1	1	1	1	0
15443	1	39	21.929	9	1.33	1	1	3	1	6.4	7.81	40	0.06	7.15	45	3.77	207	9.6	1010	10.13	2407	1.71		34	8	2025	0	8.2	4	100	6	6	100	100	0	2	2	0	0	2	0
15446	0	28	21.077	6	1.04	6	1	1	1	8.71	2.35	50	0.57	3.37	102	1.76	222			1.51	4081	2.44	60.53	54	10	1750	0	9.6	6	40	5	2	40	100	1	0	0	0	0	0	0
15452	0	37	26.446	3	1.38	7	1	3	1	6.63	6.43	37	0.45	6.98	16	2.04	175	10.48	701	4.73	2259	0.72		46	11	2400	1	9.7	10	81.82	11	11	81.82	100	0	2	1	0	0	3	0
15456	0	35	21.096	14	2.96	3	1	1	1	8.94	6.55	42	0.45	3.06	66	6.02	369	5.04	1473	2.05	4490	0.74		50	9	1950	0	12.5	13	83.33	12	11	83.33	100	0	3	1	3	2	2	0
15459	0	38	23.125	6	2.14	13	1	1	1	6.73	3.84	89	0.42	3.24	51	4.51	245	4.11	945	4.35	1840	1.04		40	8	1750	0	7.1	6	75	4	3	75	100	0	1	0	1	0	0	0
15459	0	38	23.125	6	2.14	13	1	1	1	7.11	3.97	50	0.28	5.14	52	2.65	241	9.2	693	6.54	1250	0.75		28	8	1625	0	10.2	3	100	3	3	100	100	0	2	2	0	0	2	0
15461	1	32	22.229	4	4.3	6	1	1	1	5.6	2.68	43	0.99	2.03	45	1.67	80			2.34	2047	0.86		36	9	2050	0	11.1	9	87.5	8	7	87.5	100	0	5	5	5	4	4	0
15464	1	31	23.438	6	2.62	4	1	1	1	7.09	2.35	26	0.21	4.91	13	2.88	51	5.92	316	2.6	2593	1.2		34	12	2825	0	10.7	8	71.43	7	6	71.43	100	0	4	2	4	2	2	0
15470	0	31	21.436	7	3.26	4	1	1	1	6.35	3.5	23	0.35	4.27	44	1.97	160			2.47	1111	0.82		26	8	1675	0	9.8	4	88.89	9	9	88.89	100	0	4	4	4	4	4	0
15472	0	27	19.052	6	2.52	3	1	3	1	6.37	0.74	38	0.51	2.13	32	1.29	117	4.15	395	1.08	861	0.54		44	10	2162	0	7.8	5	80	5	5	80	100	0	2	2	0	0	2	0
15472	1	29	18.671	5	2.95	5	1	3	1	8.16	1.14	40	0.43	1.43	26	1.37	109			1.08	861	0.54	3.27	20	9	1312	0	10.5	0	100	8	8	100	100	0	5	4	5	5	5	0
15474	0	37	19.979	8	1.37	5	1	1	1	4.67	3.94	63	0.43	4.73	84	5.85	247	5.71	814	3.24	1326	1.02		34	8	1475	0	8.9	6	100	7	7	100	85.71	0	4	4	4	4	4	0
15475	1	27	20.569	11	5.05	8	1	1	1	9.61	2.55	31	1.04	4.2	35	1.26	125	1.56	681	1.09	3431	1.75		44	10	2325	0	11.2	11	90.91	11	10	90.91	100	0	4	2	4	2	2	0
15478	0	39	20.544	5	1.72	1	1	3	2	7.73	3.32	39	1.62	4.26	61	7.72	159	11.5	611	3.95	1135	2.38		50	9	1775	1	7	5	100	4	4	100	100	0	1	0	1	1	1	0
15478	0	40	20.544	6	1.72	1	1	3	2	8.75	3.99	32	0.96	6.96	21	7.27	163			5.14	906	1.34	62.96	50	9	1812	0	7.6	4	75	5	4	75	100	0	2	1	2	2	2	0
15487	1	35	23.438	15	3.71	3	1	2	1	11.44	5.24	36	0.97	8.09	45	5.77	114	4.57	521	2.16	2192	0.76	94.62	56	10	2350	0	8.4	6	60	5	3	60	100	0	1	0	1	0	0	0
15487	1	37	23.438	7	3.21	6	1	2	1	10.71	6.73	46	0.1	5.44	74	3.61	195			5.54	2591	0.43	77.02	40	9	1525	0	5.8		83.33	6	5	83.33	100	0	3	2	3	2	2	0
15499	1	33	20.078	8	3.07	6	1	1	1	6.68	4.26	44	0.7	3.21	71	2.88	278			4.61	4024	0.84	92.57	50	7	1600	0	7.6	6	87.5	8	8	87.5	100	0	2	1	2	1	1	0
15499	1	35	20.078	9	3.26	7	1	1	1	6.99	3.35	40	0.37	3.38	46	2.21	199			4.78	1683	1.63	84.61	32	9	1425	0	10.7	7	85.71	7	7	85.71	100	0	2	0	2	1	1	0
15509	0	33	22.477	8	3.85	3	1	1	1	7	5.32	68	0.6	8.17	122	18.94	442			7.71	939	0.58		30	7	1275	1	6	1	100	3	3	100	100	0	1	1	0	0	1	0
15511	0	39	26.723	3	0.91	3	1	3	1	5.04	3.51	133	0.33	8.61	117	5.03	128	4.03	191	3.13	225	0.62		36	7	1300	0	10	1	100	1	1	100	100	1	0	0	0	0	0	0
15514	1	26	22.406	12	2.47	2.5	1	4	1	5.84	5.26	56	1.25	4.58	111	4.99	513			3.14	4363	2.02	94.34	72	12	1987	0	7.9	8	0	7	0	0	100	1	0	0	0	0	0	0
15515	1	40	21.755	6	1.11	2	1	3	2	12.33	3.3	46	0.4	4.09	91	4.7	295			4.56	1578	0.42	67.39	52	9	1887	0	7.6	4	100	4	3	100	100	0	2	1	2	1	1	0
15515	0	39	21.755	9	1.11	1	1	3	1	11.48	2.56	66	0.57	3.54	43	3.55	105	5.93	556	3.73	954	0.38	62.45	48	6	2212	0	5.6	4	100	4	4	100	100	0	2	1	0	0	2	0
15516	1	40	25.333	9	4.89	2	1	1	1	7.66	3.19	19	0.08	4.31	45	3.31	199			4.46	2971	0.61	48.26	60	10	2075	0	10.6	6	100	6	6	100	100	0	2	2	2	1	1	0
15524	0	31	19.297	6	2.93	0.4	1	1	1	7.34	4.74	67	0.36	8.99	84	10.39	294	6.4	514	4.79	1399	0.67		46	9	1637	1	7.1	5	100	7	7	100	100	0	5	4	5	5	5	0
15526	0	40	23.828	4	0.38	2	1	3	2	6.26	2.85	66	0.41	6.1	24	2.93	94	13.59	244	3.71	667	0.63		48	9	2450	1	7.7	2	100	2	2	100	100	0	2	0	2	0	0	0
15527	0	39	25.888	4	1.59	4	1	3	1	7.33	3.15	39	0.38	2.9	38			5.79	113	4.26	430	0.42		32	13	2325	0	9.5	3	100	3	3	100	100	0	2	2	0	0	2	0
15527	0	40	26.709	3	3.12	5	1	3	1	10.55	2.78	27	0.29	5.87	22	3.69	55	8.86	143	1.87	573	0.56	62.97	56	10	2675	0	8.2	1	100	2	2	100	100	0	1	1	1	1	1	0
15528	1	31	23.125	7	2.59	1	1	1	1	6.64	5.1	39	0.55	6.23	11	1.6	102	7.49	296	1.35	1420	0.97		32	10	1937	0	9.2	9	66.67	9	7	66.67	100	0	2	2	0	0	2	0
15530	0	33	24.444	6	2.09	1	1	1	1	8.48	3.79	54	0.37	3.74	36	8.11	184	3.4	706	2.61	1545	0.82		38	8	1437	0	5.6	5	71.43	7	5	71.43	100	0	3	3	3	1	1	0
15542	0	38	23.283	8	1.92	8	1	3	1	7.8	4.68	78	0.32	4.94	86	7.26	444	5.68	642	5.25	1709	0.76	5.25	38	8	1537	0	9.7	6	75	4	3	75	100	0	3	2	3	3	3	0
15561	1	40	23.233	6	0.99	4	1	3	1	8.81	3.46	43	0.41	3.49	54	2.17	155	2.98	474	1.95	1815	1.37		48	10	2300	0	9.5	7	83.33	6	6	83.33	100	0	3	3	0	0	3	0
15570	0	35	22.039	7	1.34	8	1	1	1	7.11	2.29	46	0.56	8.42	18	2.98	99	10.46	409	6.45	911	1.39		40	10	2275	1	7.2	5	100	5	5	100	80	0	1	0	1	0	0	0
15570	0	35	22.039	4	1.34	8	1	1	1	7.27	4.44	53	0.36	4.8	39	5.43	89	5.54	345	2.38	1224	0.9		58	10	2412	0	7.2	3	80	5	4	80	100	0	2	2	0	0	2	0
15572	0	37	22.893	4	0.77	3	1	3	1	7.03	2.9	38	0.5	3.5	30	2.32	60	2.83	207	4.72	589	0.66		30	14	2787	0	8.6	4	100	3	3	100	100	0	2	2	0	0	2	0
15575	1	28	21.719	6	0.69	2	1	3	1	12.72	2	29	0.59	3.76	46	2.89	134	1.55	427	1.9	910	0.39		48	10	1912	0	10.4	3	100	3	3	100	100	0	1	0	1	0	0	0
15576	0	37	22.942	6	2.06	0.5	1	1	1	7.94	1.98	27	0.39	4.35	41	2.02	124	4.83	728	4.15	1663	1.12		50	11	2275	0	8.2	5	100	5	5	100	60	0	1	1	0	0	1	0
15600	0	40	22.1	4	0.93	1	1	3	1	7.88	2.08	58	0.3	3.7	34	3.95	43	5.77	207	0.92	605	0.38		62	12	2650	0	6.6	3	75	4	3	75	100	0	1	0	0	0	1	0
15602	0	27	26.354	15	2.46	1	1	1	1	10.64	2.86	19	0.23	3.57	19	3.1	44	2.99	137	2.9	449	0.32		48	10	1800	0	16.7	5	33.33	3	1	33.33	100	0	1	0	1	0	0	0
15616	0	32	23.828	8	2.54	2	1	3	1	6.87	2.53	59	0.84	3.5	56	2.39	204	3.45	302	1.43	471	0.2		26	8	1587	0	9.6	4	80	5	4	80	100	0	2	1	2	2	2	0
15624	0	33	25.217	7	2.77	3	1	1	1	6.56	1.81	37	0.66	2.91	18	3.32	170			0.9	1597	0.71	47.92	56	9	1800	0		7	85.71	7	6	85.71	100	0	2	1	2	2	2	0
15629	0	23	19.004	8	1.68	4	1	1	1	6.94	4.2	61	0.94	3.61	45	1.58	191	3.4	1066	2.02	2493	1.73		42	9	1800	0	10.2	6	87.5	8	8	87.5	100	0	5	5	5	5	5	0
15637	1	35	22.039	6	1.54	2	1	1	1	8.24	4.1	24	0.42	7.57	16	4.27	102	6.37	391	2.27	1406	0.46	69.02	48	10	2100	0	7.3	8	100	7	7	100	85.71	0	2	2	0	0	2	0
15645	0	31	22.07	10	3.34	2	1	1	1	6.25	2.19	33	0.8	4.06	38	2.99	193	3.21	754	0.95	2496	1.17		56	10	2200	0	7	9	63.64	11	8	63.64	100	0	4	3	4	4	4	0
15655	0	26	21.708	13	1.84	3	1	1	1	7.84	3.7	42	0.49	3.72	60			4.18	262	5.71	1468	0.83		40	9	1787	0	10.9	5	75	8	8	75	100	0	4	3	4	2	2	0
15657	1	26	19.778	13	0.6	4	1	2	2	6.36	3.33	32	0.36	4.09	58	1.65	303	2.59	2423	1.62	4364	0.75	39.83	44	9	1462	0	8.7	10	100	14	12	100	94.12	0	5	4	5	4	4	0
15667	0	31	23.951	10	8.91	6	1	1	1	6.2	3.14	19	0.75	5.68	27	2.64	210			3.35	5797	0.96	81.43	36	9	1450	1	8.5	10	81.82	11	10	81.82	100	0	3	2	3	3	3	0
15668	1	37	24.974	7	0.74	2	1	3	1	6.34	3.87	71	0.45	3.62	83	6.93	311			4.07	2218	1		68	11	2750	0	0.6	5	60	5	3	60	100	0	1	0	1	0	0	0
15669	1	40	20.395	7	2.54	1	1	2	2	3.03	1.85	77	5.29	2.69	8	1.84	99	1.68	259	1.39	1528	0.41		32	12	2900	0	10.8	8	75	5	4	75	100	0	1	1	0	0	1	0
15671	0	27	19.778	9	3.93	4	1	4	2	6.09	4.16	58	0.72	3.06	66	4.74	178	5.14	554	3.11	998	0.79		34	9	1675	0	12.5	5	100	4	4	100	100	0	3	3	3	3	3	0
15672	0	25	27.408	5	1.9	3	1	1	1	7.38	3.12	21	0.64	6.13	34	2.93	88			2.08	1059	1.08	31.67	36	9	1700	0		8	57.14	7	4	57.14	100	0	3	2	3	2	2	0
15682	0	40	20.544	5	0.62	10	1	3	1	6.04	3.25	45	0.22	6.92	46	6.19	176	8.18	408	6.63	521	0.31		30	8	1575	0	8.2	2	66.67	3	3	66.67	100	1	0	0	0	0	0	0
15686	0	35	20.285	6	2.6	1	1	1	1	6.9	5.21	40	0.53	5.82	49	3.21	203	9.13	668	3.24	1013	1.29		36	8	1475	0	6.2	4	75	4	4	75	100	0	2	2	0	0	2	0
15689	0	36	24.238	4	0.89	9	1	3	1	8.53	3.06	60	0.36	4.32	62	2.9	141	11.22	460	2.52	1430	1.13		56	11	2162	1	7.9	7	100	7	7	100	100	0	4	3	4	4	4	0
15690	0	35	23.068	4	4.24	1	1	1	1	6.85	4.34	20	0.56	4.06	38	1.69	166	7.03	635	4.15	3356	1.05		46	10	2162	0	8.5	9	77.78	9	7	77.78	100	0	3	2	3	2	2	0
15710	0	27	19.818	6	2.42	1	1	1	1	7.36	2.89	41	0.46	3.73	76	5.83	296	4.57	740	2.69	1009	1.14		50	8	1475	0	8.2	7	100	5	5	100	100	0	2	2	2	2	2	0
15713	0	28	26.814	14	6.19	3	1	2	2	6.97	8.05	51	1.08	2.73	70	4.97	333			1.34	5586	1.3	39.22	50	10	2275	0	13.5	11	87.5	12	8	87.5	100	0	2	0	2	0	0	0
15720	0	25	27.293	8	1.98	2	1	2	2	6.04	3.86	44	0.19	4.99	60	2.98	154	3.77	555	3.15	1167	1.04		50	9	1537	0	6.8	9	100	8	6	100	100	0	2	1	0	0	2	0
15721	1	32	25.118	11	1.52	6	1	2	2	6.96	2.01	70	0.18	3.78	57	3.54	162			1.75	1889	0.71		50	9	1762	0	10.5	8	100	8	5	100	100	0	2	2	0	0	2	0
15722	0	31	23.712	7	2.04	1	1	2	1	5.12	2.58	62	0.19	2.21	82	4.45	177	7.2	716	4.09	829	0.32		50	9	1700	0	11.2	4	80	5	5	80	100	0	2	1	0	0	2	0
15723	0	28	22.893	11	3.43	5	1	2	2	10.38	7.3	32	0.63	6.95	16	6.31	149			3.16	2295	1.1	51.56	46	9	1995	0	13.1	8	100	7	5	100	100	0	2	1	2	2	2	0
15729	0	30	27.79	14	4.45	1	1	2	1	7.91	4.54	30	0.24	5.36	60	7.39	177	7.05	614	6.09	2962	0.98		58	9	2037	0	11	6	75	8	6	75	100	0	2	1	0	0	2	0
15740	1	37	26.639	6	1.3	4	1	1	1	3.4	1.28	140	1.73	4.76	48	3.14	72	3.81	419	3.57	2735	1		58	11	2850	0	5.6	8	100	7	7	100	100	0	4	3	4	4	4	0
15750	1	32	23.613	6	1.6	0.2	1	1	1	5.27	3.24	77	0.6	3.24	39	0.75	87	3.95	342	0.31	1150	0.84		44	11	2475	0	9.8	7	90	10	10	90	88.89	0	3	2	3	1	1	0
15758	0	28	27.055	8	1.05	3	1	1	2	7.35	2.77	53	0.42	1.98	32	1.74	83	5.52	335	4.78	1188	1.46		44	11	2400	0	5.6	6	100	7	7	100	85.71	0	3	3	3	1	1	0
15762	0	33	24.558	6	2.45	0.5	1	1	1	8.04	5.15	15	0.71	7.31	24	4.65	43	3.12	180	2.63	2.24	0.64		70	11	2375	0	6.6	7	100	7	7	100	100	0	4	3	4	4	4	0
15764	0	30	25.53	6	1.86	2	1	3	1	5.61	1.5	48	0.56	1.35	38	1.97	31	2.95	180	2.09	703	0.45		38	14	2350	0	9.7	4	100	3	3	100	66.67	0	2	1	2	1	1	0
15766	0	31	18.393	6	3.04	3	1	1	1	6.4	1.36	19	0.27	4.69	25	1.98	91	4.35	579	1.95	2529	1.19		48	10	1837	0	13	9	75	8	6	75	100	0	3	2	3	2	2	0
15767	1	29	24.456	8	1.03	3	1	4	1	6.23	1.39	34	0.44	1.53	36	1.11	66	2.35	376	1.3	1525	0.77		42	10	2275	0	10.8	8	71.43	7	6	71.43	100	0	2	1	2	1	1	0
15772	0	40	22.074	6	2.52	4	1	4	1	6.76	5.14	25	0.36	3.56	91	3.9	235	9.07	888	5.11	1122	0.44		40	8	1737	0	9.5	6	83.33	6	6	83.33	100	0	2	2	2	0	0	0
15774	0	36	19.778	7	3.17	2	1	1	1	6.22	1.95	69	0.36	3.6	58	1.92	203	4.43	501	3.54	1662	0.79		40	8	1600	0	14.2	3	50	4	2	50	100	0	1	1	1	1	1	0
15776	1	37	20.078	6	1.82	2	1	4	2	7.89	2.32	71	0.62	4.09	22			4.45	202	1.06	961	0.98		36	10	1800	0	9.6	6	85.71	8	7	85.71	100	0	2	2	2	2	2	0
15778	1	28	25.204	18	3.1	5	1	1	1	6.16	2.8	37	0.32	1.7	35	1.43	135			2.11	2147	0.75		44	10	1950	0	7.9	9	75	8	7	75	100	0	4	3	4	2	2	0
15779	0	40	23.613	6	1.15	3	1	3	1	6.75	3.61	83	0.26	4.9	74	5.88	290	7.9	793	2.92	1627	0.42		58	8	2100	0	5.9	4	75	4	3	75	100	0	1	0	1	0	0	0
15786	0	25	23.309	7	8.56	2	1	1	1	7.27	2.8	42	1.02	2.46	107	1.76	177	3.73	757	1.95	2986	1.53		52	10	1862	0	11.9	9	66.67	15	13	66.67	100	0	5	4	5	2	2	0
15787	1	34	23.53	6	1.33	1	1	3	2	6.7	1.29	62	0.43	3.55	62	2.83	188			2.11	813	1.18	40.95	50	11	1950	0	5.9	5	100	6	5	100	100	0	2	0	2	1	1	0
15793	0	40	19.141	9	5.4	3	1	1	1	5.65	4.27	83	1.09	4.07	83	8.05	306	4.02	1123	4.75	1144	1.5		50	8	1725	0	7	4	100	4	4	100	100	0	2	0	2	1	1	0
15802	0	35	21.644	8	4.1	0.5	1	1	1	6.28	4.38	47	0.55	3.8	81	2.81	418	4.39	1420	3.02	4244	1.49		42	9	1675	0	8.3	6	90.91	11	11	90.91	100	0	4	3	4	3	3	0
15805	0	33	23.147	9	1.86	3	1	1	1	6.95	5.32	56	0.27	3.89	114	5.63	268	7.01	925	6.36	2813	1.05		50	9	1525	0	11.4	12	90	10	9	90	100	0	4	1	4	4	4	0
15813	0	28	19.727	6	1.73	10	1	1	1	6.8	1.95	87	0.7	3.25	70	5.18	301	3.03	1068	1.96	1662	1.11		38	8	1387	0	8.7	6	60	5	4	60	100	0	2	0	2	0	0	0
15817	1	39	23.834	3	3.21	12	1	3	1	8.08	3.83	12	0.34	4.93	25	1.84	106	5.86	440	1.9	893	0.61	60.29	33	11	1575	0	7.7	4	75	4	3	75	100	0	2	0	0	0	2	0
15817	1	39	23.634	4	3.21	12	1	3	1	6.81	2.17	26	0.23	5.24	25	2.47	51			4.7	847	0.59	60.29	33	10	1462	0	6.7		100	4	4	100	100	0	2	2	0	0	2	0
15818	0	38	24.558	4	0.08	1	1	3	1	12.11	5.31	73	1.05	7.96	18	6.65	41	5.49	137	3.82	436			54	11	2162	0	10.3	3	66.67	3	3	66.67	100	1	0	0	0	0	0	0
15822	0	35	19.879	4	1.15	9	1	3	1	5.76	2.48	52	0.33	3.64	56	2.9	317	7.63	1114	3.95	2553	0.99		42	10	2025	0	11.7	4	83.33	6	6	83.33	100	0	3	2	3	1	1	0
15823	0	30	18.591	9	3.05	5	1	2	2	7.88	6.71	33	3.1	7.4	43	2.85	138			4.29	895	2.44		34	8	1325	0	8.4	6	100	4	4	100	100	0	3	3	3	3	3	0
15827	0	38	27.095	11	1.84	1	1	4	2	7.78	3.65	42	0.6	6.5	51	4.93	219	12.07	821	5.21	1946	1.35		50	10	2150	1	18.3	9	90	10	10	90	100	0	4	4	4	3	3	0
15828	1	31	20.488	9	1.41	0.5	1	1	1	3.89	2.32	87	3.85	5.72	18	3.08	78	1.88	425	0.18	3045	0.88		62	13	2787	0	12.6	11	100	13	13	100	100	0	6	4	6	6	6	0
15845	1	37	21.99	8	2.57	3	1	1	1	7.21	3.1	28	0.4	6.51	21	10.74	169			5.17	1099	0.27	87.87	32	9	1350	1	9.9	0	80	5	4	80	100	0	2	1	2	1	1	0
15845	0	37	19.289	7	2.2	3	1	1	1	8.88	4.45	46	0.17	3.78	57	2.17	177			3.67	829	0.23	87.87	32	8	1300	0	7.2	4	66.67	3	2	66.67	100	0	1	1	1	1	1	0
15845	0	35	19.289	5	1.98	1	1	1	1	6.81	3.31	34	0.22	5.97	57	2.59	207	3.19	757	2.35	1810	0.33		42	10	1862	0	10	5	100	7	7	100	100	0	2	1	2	2	2	0
15851	1	39	23.14	3	0.43	5	1	3	1	6.28	2.04	86	0.62	2.37	19	2.35	60	1.9	64	1.56	562	0.65		58	15	3487	0	4.8	2	50	4	3	50	100	1	0	0	0	0	0	0
15865	0	34	20.348	10	4.49	8	1	1	1	6.68	4.77	12	1.27	5.34	49	3.52	237			4.8	5003	1.95		52	10	1900	0	9.8	13	91.67	12	12	91.67	100	0	6	5	6	4	4	0
15891	0	32	20.546	8	3.33	5	1	4	1	9.17	6.11	24	1.11	4.43	50	4.38	505			3	5082	1.29	27.64	60	9	1500	0	8.2	11	62.5	8	6	62.5	100	0	2	2	2	1	1	0
15903	0	28	18.859	7	4.78	1	1	1	1	6.21	3.88	62	0.69	5.73	51	4.46	161			3.65	1105	1.19		54	10	1825	0	6.1	0	100	7	7	100	100	0	5	5	5	5	5	0
15907	0	35	27.888	11	2.75	4	1	1	1	6.31	3.78	18	0.37	4.6	27	4.45	414	2.24	1327	2.38	2633	0.72	73.45	48	9	1537	0	9.6	9	75	8	7	75	100	0	5	4	5	4	4	0
15907	0	34	26.223	10	3.05	3	1	1	1	6.01	2.92	40	0.16	3.12	43	2.51	149	3.56	408	3.81	808	2.6	61.42	34	9	1600	0	7	5	80	5	5	80	100	0	2	1	2	2	2	0
15917	1	31	20.324	13	4.24	3	1	2	2	6.39	2.44	50	0.63	3.01	48	0.96	155			0.61	2552	0.98	36.67	36	10	1675	0	8.9	10	87.5	12	8	87.5	100	0	3	3	3	3	3	0
15918	0	35	25.566	7	4.45	9	1	1	1	4.28	1.31	50	0.43	3.46	33	3.19	185			0.82	2481	0.86	29.27	56	10	1812	0	8.3	7	62.5	8	5	62.5	100	0	4	3	4	4	4	0
15927	0	39	18.75	5	0.62	16	1	3	1	8.64	6.97	43	0.33	7.33	45	4.83	129	6.1	795	5.85	1409	0.71	95.89	42	9	1687	0	12.2	4	100	2	2	100	100	0	1	1	0	0	1	0
15937	1	29	27.554	5	1.52	0.5	1	1	1	5.35	3.55	49	0.23	4	41	2.58	50	2.94	206	0.92	1624	0.84		48	12	3137	0	11.8	7	62.5	8	6	62.5	100	0	3	2	3	2	2	0
15939	0	29	19.76	11	5.49	2	1	4	1	6.07	6.45	25	0.82	5.26	49	2.95	252	9.42	988	3.03	4123	1.82		60	10	1712	0	8	14	85.71	14	12	85.71	100	0	4	3	4	4	4	0
15941	0	25	21.58	5	2.15	1	1	2	2	9.71	4.37	26	1.16	2.08	68			2.93	172	0.64	934	0.86		50	10	1725	0	8.7	6	100	6	6	100	100	0	4	4	4	4	4	0
15955	1	39	21.929	6	2.41	5	1	4	2	8.33	2.93	60	0.49	5.03	33	6.49	127	4.14	228	4.22	586	0.49		36	8	1787	0	10.8	4	100	4	4	100	100	0	1	1	0	0	1	0
15974	1	37	22.349	12	3.59	1	1	2	2	6.61	4.48	29	0.49	3.5	27	4.57	94	3.08	539	5.52	1741	0.6		42	10	1937	0	4.3	9	100	9	9	100	100	0	2	2	0	0	2	0
15978	0	40	20.833	7	2.52	5	1	1	1	9.27	3.18	27	0.46	5.11	0	3.21	90	3.39	397	2.05	1251	0.39	39.42	60	9	2100	0	9.1	4	100	5	5	100	100	0	3	2	3	3	3	0
15988	0	26	22.806	3	2.64	4	1	1	1	4.21	1.93	44	0.81	2.6	33	2.16	127	4.84	552	2.52	1432	1.4		44	9	1637	0	9.1	4	75	4	4	75	100	0	3	3	3	1	1	0
15989	0	29	27.79	6	0.69	4	1	3	1	7.89	4.75	29	0.45	3.88	36			3.82	53	2.68	1401	0.9		62	11	2750	0	11.1	5	80	5	4	80	100	0	2	2	2	2	2	0
15996	0	32	24.314	13	4.75	5	1	1	1	8.12	4.07	39	0.32	3.27	51	4.87	363			2.94	3413	1.26	53.35	56	9	1700	0	10	11	72.73	11	11	72.73	100	0	2	1	2	2	2	0
16007	0	35	26.223	6	1.86	12	1	1	1	5.77	4.58	30	0.43	5.06	30			2.58	202	4.7	1165	0.45		36	9	1487	0	10.5	5	100	5	5	100	100	0	3	2	3	2	2	0
16011	0	35	20.72	6	3.89	2	1	2	2	6.96	4.07	20	0.81	2.61	63	2.46	328	3.85	1206	2.52	2965	0.64		42	9	1725	0	9.5	8	88.89	10	9	88.89	100	0	4	4	4	4	4	0
16012	1	35	23.011	9	3.93	8	1	1	2	3.11	2.8	36	0.28	1.97	40	1.58	123			0.9	2051	0.88	40.3	42	10	2075	0		9	100	9	9	100	100	0	3	3	3	3	3	0
16018	1	34	19.546	8	2.25	3	1	5	2	8.73	6.18	47	0.17	3.49	52	6.84	139			2.86	1162	1.07	132.69	36	12	2100	0		9	100	10	5	100	100	0	3	3	3	2	2	0
16029	0	29	20.029	10	1.99	1	1	4	1	7.41	5.11	48	0.73	5.55	65			3.64	328	2.57	1796	0.83		42	9	1712	0	9.9	5	100	11	11	100	100	0	7	7	7	6	6	0
16040	0	31	21.36	3	0.39	2	1	3	1	7.89	3.02	36	0.57	4.45	30	3.92	195	7.15	643	4.69	1226	0.96		42	9	1675	0	10.6	5	75	4	3	75	100	0	2	1	2	2	2	0
16042	0	36	19.382	5	1.22	10	1	3	2	7.29	3.24	56	0.63	5.01	49	2.2	145	7.44	705	2.12	1452	0.65		46	9	1937	0	7.8	6	100	5	4	100	100	0	2	2	2	2	2	0
16046	0	28	19.382	12	4.3	2	1	2	1	6.23	4.07	52	0.59	2.22	169	2.54	755			3.14	4472	1.0	60.2	44	8	1462	0	9.4	8	100	10	10	100	100	0	6	6	6	6	6	0
16056	0	39	24	4	4.32	4	1	3	1	9.35	4.89	32	0.53	4.57	138	8.03	329			3.64	3680	0.52	57.78	58	11	2150	0	7.4	5	100	7	7	100	100	0	4	3	4	4	4	0
16059	0	31	19.284	6	0.73	4	1	1	1	7.9	2.7	71	0.67	4.44	66	3.24	100	6.49	338	2.84	1044	0.42	123.32	52	9	1875	0	11.6	3	50	4	3	50	100	0	2	1	2	2	2	0
16059	1	32	18.733	7	0.73	5	1	1	1	9.15	3.62	59	0.69	3.36	82	10.56	204			1.73	1208	0.55	109.48	52	11	2012	1	7.8	3	60	5	4	60	100	0	2	1	2	2	2	0
16070	1	33	19.628	8	1.75	3	1	1	1	5.53	4.63	47	0.15	4.9	39			2.57	352	4.83	3465	1.44		40	9	1687	0	4.9	10	100	12	12	100	100	0	5	3	5	3	3	0
16083	1	28	22.222	13	6.24	2	1	4	1	5.79	0.15	17	0.34	0.28	16	0.23	24			0.29	1196	1.19		19	10	2150	0	10.4	8	90.91	11	11	90.91	100	0	6	4	6	4	4	0
16090	0	35	22.1	5	1.09	6	1	1	2	7.96	5.95	69	0.66	10.33	37	8.58	129	5.32	653	1.34	2394	0.44		64	10	2575	1	8.7	7	100	8	8	100	100	0	4	4	4	2	2	0
16092	0	31	21.094	6	1.71	1	1	1	1	6.54	4.01	58	0.88	4.02	54	3.17	218	2.79	1070	5.76	1466	1.26		44	9	1600	0	10.6	5	100	6	6	100	100	0	2	1	0	0	2	0
16095	0	29	26.438	9	2.37	2	1	1	1	6.83	5.04	33	0.57	5.66	14	2.72	119	5.33	571	1.41	2967	1.24		58	11	2475	0	24	10	63.64	11	8	63.64	100	0	6	6	6	6	6	0
16120	1	26	27.587	8	1.35	2	1	3	2	3.99	0.65	40	1.41	2.44	34	0.91	479	1.08	267	1.51	837	0.66		36	10	2425	0	10.2	5	100	7	6	100	100	0	4	3	4	2	2	0
16126	1	35	24.609	5	1.02	15	1	3	1	6.95	3.93	22	0.34	5.72	34	3.32	50			3.24	1548	0.41	64.58	24	12	2225	0	10.4	7	100	6	6	100	100	0	4	3	4	3	3	0
16136	0	37	22.1	4	0.72	1	1	3	1	7.41	4.62	45	0.06	4.18	44	5.16	228	3.74	663	2.62	1432	0.42		56	9	1725	0	10.4	3	100	3	3	100	100	0	1	1	1	1	1	0
16137	0	27	22.59	9	1.72	1	1	1	1	6.75	3.49	48	0.19	5.57	54	6.93	190	5.94	519	2.38	1113	0.59	99.47	58	9	1937.5	0	8.9	5	71.43	7	6	71.43	100	0	2	0	0	0	2	0
16139	0	36	21.368	9	3.59	3	1	1	1	6.41	2.34	44	0.95	3.1	63	1.22	191	6.4	1004	0.93	2938	1.64		50	10	2012	0	7.2	10	87.5	8	8	87.5	100	0	5	3	5	5	5	0
16144	0	30	19.313	8	4.9	3	1	1	1	7.16	3.59	72	0.78	6.27	45	6.52	333	2.39	1036	1.16	2886	0.53		56	10	1662	0	6.4	8	71.43	7	6	71.43	100	0	4	3	4	4	4	0
16150	1	38	21.83	9	2.09	2	1	4	2	9	3.52	50	1.85		35	1.48	126			1.38	2812	0.85	68.57	40	10	2212	0	8.6	7	87.5	8	8	87.5	100	0	4	3	4	2	2	0
16150	1	37	25.217	12	2.09	2	1	2	1	8.69	3.31	39	0.78	4.21	23			3.74	75	3.16	2313	0.26	68.52	54	10	2662	0	11.7	8	100	6	6	100	100	0	3	2	3	2	2	0
16158	1	36	24.747	5	0.64	2	1	3	1	6.69	1.69	49	0.51	2.34	55	2.1	139	3.13	486	1.3	1411	0.87		54	10	2300	0	10.3	5	80	5	5	80	100	0	1	1	1	1	1	0
16160	0	37	21.208	6	2.33	1	1	1	1	6.41	3.63	51	1.02	8.05	27	4.37	140	9.11	491	6.26	1848	1.39		56	10	2050	0	5.3	4	100	5	5	100	100	0	2	1	2	2	2	0
16162	1	29	20.429	8	3.04	3	1	1	1	5.63	3.99	49	0.32	3.84	64	1.65	204	3.85	635	3.18	1414	1.47		40	9	1662	0	7.2	6	75	4	3	75	100	0	1	0	1	1	1	0
16170	1	32	25.932	7	2.85	1	1	1	1	7.04	2.9	22	0.57	3.99	13	1.7	47	2.29	247	1.1	2833	0.71		58	12	2850	0	6.7	6	100	9	9	100	100	0	4	2	4	4	4	0
16178	0	37	19.91	5	0.71	9	1	3	1	8.57	3	61	0.67	4.45	59	2.99	85	4.26	370	2.93	854	0.62		50	8	1500	0	8	4	100	5	5	100	100	0	3	2	0	0	3	0
16184	0	36	24.167	7	5.24	3	1	1	2	7.96	4.22	26	0.57	3.5	27	1.95	104	10.97	480	3.84	2712	1.3		44	10	2500	1	10.7	9	92.31	13	13	92.31	100	0	4	3	4	4	4	0
16185	1	39	23.464	4	2.61	15	1	2	2	5.7	5.03	32	1.91	7.63	26	5.96	78	4.73	189	0.39	1661	1.48		86	16	4187	0		5	66.67	4	3	66.67	100	0	1	0	1	0	0	0
16197	0	28	22.148	4	1.47	2	1	1	1	8.25	4.41	44	0.55	6.15	45	4.99	172	6.58	330	2.45	1415	0.34	45.81	76	10	2487	0	5.2	4	75	4	4	75	100	0	1	1	1	1	1	0
16197	0	29	22.148	9	1.47	3	1	1	1	7.01	3.76	21	0.82	3.83	56	3.5	373			2.31	3224	0.45	46.75	68	10	1787	0	6.7	7	85.71	7	6	85.71	100	0	2	1	0	0	2	0
16202	0	33	22.833	9	3.24	4	1	2	2	8.21	3.75	51	0.59	5.74	39	2.21	141	6.8	780	4.39	3924	0.53		60	10	2450	0	5.8	11	100	12	9	100	100	0	4	2	4	4	4	0
16209	0	30	20.72	5	0.37	4	1	3	1	8.13	5.56	49	0.76	6.89	63	3.92	188	6.63	474	1.56	1550	1.16		60	11	2450	0	6.3	5	100	5	5	100	100	0	5	3	5	3	3	0
16210	0	32	20.604	6	1.59	5	1	3	1	9.71	4.01	50	0.29	5.41	53	2.87	128	5.47	629	5.2	1655	0.38	103.04	56	9	1750	0	8.9	7	50	4	2	50	100	0	1	0	1	1	1	0
16210	0	33	22.685	4	1.95	6	1	3	1	12.66	5.09	54	1.12	5.74	37	2.45	308	5.11	1055	5.37	2145	0.87	86.42	40	9	1862	0	8	3	100	6	6	100	100	0	2	2	2	2	2	0
16220	1	37	18.945	5	2.83	8	1	3	2	10.42	4.31	41	0.58	7.02	28	2.54	154	5.45	600	1.91	3144	0.5		54	11	3000	0	10.2	6	100	6	6	100	100	0	2	1	0	0	2	0
16223	0	35	21.052	9	2.54	4	1	4	2	8.33	4.5	20	0.58	9.76	40	8.1	218			3.64	3108	0.89	12.04	64	10	2162	0	13.3	6	100	5	5	100	100	0	2	2	2	2	2	0
16225	1	27	27.026	5	1.61	6	1	2	1	9.89	3.29	63	0.74	2.73	67	4.78	83			1.87	1553	0.87	17.48	40	11	1975	0	9.7	5	66.67	3	2	66.67	100	0	2	1	0	0	2	0
16225	1	25	27.251	6	2.36	4	1	2	1	5.76	6.28	65	1.61	4.33	51	2.76	171	4.74	419	2.54	1694	0.81		40	10	2200	0	11.2	6	83.33	6	5	83.33	100	0	2	2	0	0	2	0
16226	0	38	23.243	5	1.97	2	1	1	1	5.84	2.01	45	0.23	3.42	77	4.19	175	2.92	537	1.35	1127	0.67		46	10	2162	0	11.7	4	60	5	4	60	100	0	1	1	0	0	1	0
16227	1	30	20.83	6	2.38	2	1	5	2	8.19	3.32	57	2.05	2.99	36	1.41	103	6.62	433	1.45	3879	1.08		58	10	2087	0	6	5	100	6	5	100	100	0	2	2	2	2	2	0
16232	0	28	20.69	6	2.74	6	1	1	1	7.84	5.21	29	0.43	5.07	77	3.7	458	2.5	1509	2	2484	0.9		44	9	1450	0	6.2	8	90	10	10	90	100	0	5	5	5	3	3	0
16233	0	38	22.863	6	3.76	8	1	2	1	8.08	2.84	57	0.94	7.85	36	3.49	154	4.9	690	1.64	1537	0.45		42	10	1825	0	11.1	6	66.67	6	5	66.67	100	0	4	3	4	2	2	0
16234	0	29	21.304	8	0.86	5	1	1	1	5.28	3.35	31	0.18	4.3	23	4.78	216	3.54	549	3.23	1676	0.52	58.5	54	9	1862	0	13.1	3	71.43	7	5	71.43	100	0	3	3	3	2	2	0
16239	0	39	25.682	3	0.75	1	1	3	1	8.28	2.86	59	0.9	4.9	48	2.13	141	3.43	3.81	3.33	1041			42	9	2025	0	8.6	4	100	3	3	100	100	0	2	1	2	1	1	0
16239	0	39	27.055	6	0.75	1	1	1	1	8.28	2.86	59	0.9	1.21	86	3.26	119	5.05	677	0.97	1459	0.57		50	9	2287	0	8.4	8	100	6	6	100	100	0	3	2	3	2	2	0
16243	0	34	22.367	6	1.34	1	1	1	1	8.21	6.61	43	0.9	10.5	32	6.87	135	5.07	385	3.01	1217	0.63		64	11	2500	1	5.8	5	100	4	4	100	100	0	3	2	3	3	3	0
16252	0	34	18.697	6	6.42	9	1	2	2	8.32	4.74	46	0.32	5.55	72	4.76	174	6.11	1194	5.28	3020	0.97		48	9	2000	0	6.5	6	100	7	7	100	100	0	4	4	4	4	4	0
16262	0	34	23.634	9	1.99	3	1	2	2	6.95	3.43	20	0.41	2.2	38	1.38	157	3.2	912	5.36	1737	0.87		44	9	2025	0	8.7	8	77.78	9	9	77.78	100	0	5	3	5	5	5	0
16267	1	34	18.662	15	5.63	8	1	4	2	10.08	12.71	28	0.34	9.23	52	2.98	138	5.81	664	11.79	4124	1.44	129.37	38	9	1225	1	11.7	9	83.33	7	6	83.33	100	0	4	3	4	2	2	0
16268	0	29	23.919	5	0.54	0.2	1	1	1	8.21	4.11	26	0.26	5.11	46			3.31	82	2.76	974	0.52		56	10	2325	0	10.5	4	60	5	4	60	100	0	1	1	1	1	1	0
16269	1	36	23.147	10	2.23	4	1	5	1	6.85	2.52	39	0.5	4.47	23			2.36	90	1.24	623	0.64	42.47	42	11	2350	0	10.6	6	100	6	6	100	100	0	3	2	3	3	3	0
16273	0	29	19.922	11	3.1	4	1	4	1	7.65	4.48	36	0.46	5.76	46	5.3	71	8.71	456	3.9	2056	1.46		70	11	2075	0	6.8	9	72.73	11	10	72.73	100	0	4	2	4	3	3	0
16274	0	39	18.662	3	0.99	1	1	3	1	8.96	3.58	96	1.5	6.3	52	3.98	134	4.6	709	2.61	877	0.55	86.24	36	8	1737	0	3.8	3	75	4	3	75	100	0	1	1	1	0	0	0
16281	0	33	23.191	10	3.09	2	1	1	1	8.03	5.2	45	1.2	4.97	83	6.35	464			3.26	923	0.59	61.46	40	7	1112	0	21	3	83.33	6	6	83.33	75	0	1	0	1	0	0	0
16293	0	26	21.436	9	1.44	1	1	2	1	8.09	6.15	39	0.63	6.42	53	6.51	288	7.44	780	3.61	1706	0.83		60	9	1862	0	10	7	100	8	8	100	100	0	4	3	4	4	4	0
16307	1	31	23.338	4	2.46	8	1	1	1	7.67	3.73	29	0.4	4.49	63	4.99	100	8.44	421	2.22	1196	0.22	52.61	64	12	2800	0	8.2	4	80	5	5	80	100	0	2	1	2	1	1	0
16318	1	32	18.667	11	6.77	8	1	2	1	7.5	6.39	38	0.5	5.98	47			6.08	304	5.41	4538	0.84	86.94	56	11	1912	0	7.1	4	80	5	5	80	100	0	2	1	0	0	2	0
16319	0	25	20.088	15	5.85	2	1	1	1	7.66	3.72	57	0.4	2.22	34	5.67	212			3.53	2994	1.26	64.07	46	10	1650	0	9.7	7	100	7	7	100	100	0	3	2	3	2	2	0
16322	0	31	22.719	6	2.4	3	1	5	1	7.28	3.55	35	0.58	3.34	40	5.78	138	5.23	444	4.44	1335	1.05		60	10	1750	0	7.1	0	100	6	6	100	100	0	3	2	3	2	2	0
16325	1	33	19.531	9	1.95	0	1	5	2	8.23	3.75	61	0.23	2.46	50			1.69	229	3.78	2550	0.7	65.38	48	11	2400	0	6.5	7	100	7	7	100	100	0	4	3	4	4	4	0
16326	0	33	23.725	15	0.73	1	1	3	1	7.99	3.26	31	0.84	2.44	29	3.43	111	4.67	272	2.76	767	0.5	71.14	50	10	2100	0	6	5	60	5	4	60	100	0	1	0	1	1	1	0
16331	0	28	23.434	8	2.81	2	1	1	1	8.13	2.87	68	0.23	2.84	38	1.47	251	3.76	1213	3.27	2997	0.56	74.57	20	10	1900	0	10.4	4	71.43	7	5	71.43	100	0	3	3	3	3	3	0
16337	0	29	23.233	9	1.79	0.5	1	1	1	8.58	4.32	31	0.29	5.53	38	2.45	185	5.66	835	3.3	1411	0.53	84.2	36	9	1625	0	12.9	5	75	4	3	75	100	0	2	1	0	0	2	0
16337	0	30	25.637	8	1.79	1	1	1	1	8.42	3.28	18	0.41	4.03	40	4.38	471			1.52	4356	0.48	78.83	60	9	1987	0	8	0	85.71	7	6	85.71	100	0	4	2	4	3	3	0
16339	0	31	24.387	4	1.5	6	1	3	1	9.47	2.8	41	0.34	3.24	20	3.3	57	4.26	142	2.31	400	0.47		50	11	2112	0	5.7	3	100	2	2	100	100	0	2	0	2	1	1	0
16357	0	32	18.518	6	0.71	3	1	3	1	4.62	2.28	56	0.25	5.27	30			2.81	119	3.15	1134	1.32		42	8	1850	0	4.6	2	100	3	3	100	100	0	3	2	3	3	3	0
16362	0	34	23.597	9	2.72	1	1	1	1	6.08	4.34	60	0.93	4.61	68	4.07	268	4.63	465	4.59	871	0.8	68.02	40	8	1725	0	10.6	3	100	4	4	100	100	0	1	1	1	1	1	0
16373	1	34	21.488	10	3.14	5	1	5	1	7.28	2.44	87	0.44	3.92	65	1.47	188	0.91	567	1.62	1326	0.67	64.7	48	9	1537	0	8.9	4	83.33	6	5	83.33	100	0	3	1	3	2	2	0
16376	1	33	23.828	12	4.19	8	1	3	1	7.28	2.07	36	0.9	2.27	140	1.95	430	1.83	1816	1.21	3000	0.52	30.1	48	10	2100	0	10.8	10	70	10	8	70	100	0	2	2	2	2	2	0
16376	0	33	21.094	3	4.19	8	1	3	1	6.63	3.53	141	0.68	2.83	107	2.03	110	4.62	330	1.39	1883	1.19		72	12	3150	0	8.6	8	60	5	3	60	100	0	1	0	1	0	0	0
16395	0	29	21.955	8	1.55	5	1	2	2	7.01	3.2	101	0.37	7.1	101	4.86	202			3.23	1827	0.46		58	10	2400	0	8.8	6	100	7	7	100	100	0	4	3	4	2	2	0
16401	1	31	20.135	10	3.57	3	1	1	2	5.63	3.34	61	1.08	1.88	50	2.84	285	2.31	860	0.91	1192	0.47	77	42	8	1675	0	8.6	7	100	6	6	100	100	0	2	1	0	0	2	0
16402	0	26	22.032	7	3.46	2	1	1	1	7.11	3.66	35	0.38	3.23	30	1.49	141	3	738	2.72	1785	1		42	10	2125	0	9	8	80	10	10	80	100	0	5	4	5	4	4	0
16404	0	33	21.641	10	2.46	3	1	2	1	5.83	2.81	45	0.55	3.87	48	3.2	244	2.92	1104	2.87	1877	1		38	9	1625	0	9	7	100	9	9	100	100	0	2	2	0	0	2	0
16420	0	37	24.768	6	0.61	5	1	3	1	10.45	2.75	40	0.25	3.54	28	1.78	64	7.58	445	1.32	1326	0.59		54	10	2325	0	12.5	7	71.43	7	6	71.43	100	0	2	1	0	0	2	0
16426	0	39	21.631	5	2.17	2	1	3	1	6.12	2.35	24	0.13	3.7	7	2.57	71	6.5	249	2.1	1413	1.13		50	10	2300	0	7	9	60	10	8	60	100	0	2	2	2	2	2	0
16427	0	37	24.635	9	3.81	2	1	4	2	7.71	4.68	18	0.03	4.9	29	4.46	128	15.15	663	3.61	4351	0.9		70	11	2212	1	7	10	100	9	9	100	100	0	4	4	4	4	4	0
16430	0	34	20.447	4	0.82	7	1	1	1	7.89	2.63	33	0.41	7.18	20	2.13	106	2.74	244	1.39	466	0.3		44	9	1750	0	13.6	3	100	3	3	100	100	0	3	3	3	3	3	0
16436	1	27	21.502	7	1.74	0.4	1	1	1	9.07	4.07	29	0.17	6.59	37	3.89	217	2.41	833	2.06	994	0.26	80.11	42	9	1587	0	7.9	3	100	3	3	100	100	0	2	1	2	1	1	0
16436	0	27	22.11	7	1.74	0.4	1	1	1	8.56	4.21	71	0.74	2.01	37	2.21	228	2.88	802	3.38	1451	0.25	92.84	34	9	1612	0	8.4	4	75	4	3	75	100	0	1	1	1	1	1	0
16443	0	36	20.371	5	2.19	7	1	3	1	5.69	2.61	36	0.31	26	31	2.32	175			8.07	823	0.66		26	8	1475	1	12.4	4	80	5	4	80	100	0	2	1	2	2	2	0
16444	0	40	24.747	4	0.68	13	1	3	1	7.3	2.55	38	0.3	3.36	60	5.65	194	3.9	501	2.77	965	0.41		60	10	2675	0	8.8	5	66.67	3	2	66.67	100	0	1	1	1	1	1	0
16449	0	30	20.488	7	2.51	2	1	3	1	9.99	6.14	39	0.22	8.65	31	8.18	251	3.02	1158	1.94	1422	0.5		50	9	1787	0	7.1	7	90	10	9	90	88.89	0	4	4	4	4	4	0
16450	1	34	27.408	8	4.55	2	1	1	2	7.12	1.97	49	0.47	2.69	67	4.04	348	2.49	879	5.98	1981	0.74		54	10	2237	0	9.3	7	100	9	9	100	100	0	4	2	4	3	3	0
16458	0	30	24.95	7	2.45	3	1	1	1	6.68	4.59	32	1.23	4.44	34	1.77	158	7.15	852	4.64	2212	0.82		46	9	1800	0	9.6	10	90	10	10	90	100	0	4	3	4	3	3	0
16459	0	33	21.228	12	3.93	2	1	1	1	6.59	3.52	27	0.41	3.85	67	4.33	421	5.5	658	3.94	2156	2.18	70.91	48	9	1687	0	9.8	8	50	6	3	50	100	0	2	1	2	2	2	0
16467	1	30	22.222	9	1.91	2	1	1	1	6.93	2.03	41	0.6	2.97	35	3.99	109	2.13	409	0.74	1548	1.02		58	11	2450	0	10.2	8	87.5	8	8	87.5	100	0	5	5	5	5	5	0
16470	0	36	22.039	11	2.75	1	1	4	1	5.78	8.98	56	0.54	7.73	54	16.29	262	12.19	532	4.18	2032	0.64		60	10	2362	1	6.1	4	55.56	9	7	55.56	100	0	3	2	3	3	3	0
16477	0	33	20.061	4	1.43	1	1	1	1	7.94	2.66	43	0.62	5.02	16	1.93	183			2.67	2666	0.67	30.78	40	10	2350	0	8.3	6	80	5	5	80	100	0	2	1	2	0	0	0
16477	1	32	20.061	4	1.43	1	1	1	1	5.84	1.87	81	0.63	5.96	13	4.15	90	4.44	353	1.07	1591	0.56	30.52	88	12	2812	0	8.7	6	60	5	4	60	100	0	1	0	1	1	1	0
16479	0	30	23.125	5	0.62	6	1	3	1	8.66	3.85	39	0.13	5.22	26	3.73	53			2.71	583	1.18	29.16	48	12	2837	0	9.4	3	66.67	3	3	66.67	100	0	1	0	1	1	1	0
16485	0	27	20.395	8	2.41	1	1	1	1	7.37	2.14	25	0.64	3.06	46	2.75	159	3.7	565	0.88	2260	0.85		54	11	1887	0	5.6	7	85.71	7	7	85.71	100	0	2	1	2	1	1	0
16499	0	35	20.964	9	4.68	1	1	1	1	8.65	6.56	48	0.51	5.82	76	15.93	311	1.95	354	2.41	2970	1.35		60	9	1787	1	5.9	10	77.78	9	9	77.78	100	0	3	3	3	3	3	0
16500	0	40	24.498	4	0.64	4	1	3	1	11.36	3.47	30	0.89	5.35	31	4.33	55			3.09	651	0.49	85.51	52	11	2587	0	8	1	100	2	2	100	100	0	1	0	1	0	0	0
16500	1	40	24.498	5	0.64	4	1	3	1	9.62	3.22	42	0.71	3.47	66	1.78	174			4.77	1750	0.84	58.07	48	10	2550	0	7.9	5	100	3	3	100	100	0	2	1	2	2	2	0
16507	0	31	26.223	13	1.13	2	1	3	1	6.58	6.58	32	0.99	11.69	24	4.79	60	10.26	249	3.12	765	0.81		50	10	2075	1	9.5	4	50	6	3	50	100	0	2	2	2	2	2	0
16508	0	28	22.214	11	5.12	3	1	1	1	5.95	5.14	42	0.83	7.85	27	6.56	191	3.42	702	7.46	1282	0.89		50	9	1587	0	5.4	5	100	5	5	100	100	0	2	2	2	2	2	0
16517	0	36	21.686	6	3.57	6	1	2	1	7.45	3.6	29	0.18	4.21	28	2.46	89			4.05	2597	0.49		52	11	2150	0	7.1	5	57.14	7	5	57.14	100	0	2	1	2	1	1	0
16519	0	26	20.029	3	0.55	3	1	3	2	5.05	1.56	44	0.68	3.89	13	2.01	131	2.6	699	3.29	1115	1		42	9	2025	0	8	4	75	4	4	75	100	0	1	0	1	0	0	0
16529	0	35	26.346	6	1.08	3	1	2	2	10.73	3.66	24	0.51	5.62	26			2.77	70	2.33	871	0.33		70	12	3762	0	5.2	4	100	4	2	100	100	0	1	1	1	1	1	0
16530	0	37	21.02	6	1.71	1	1	3	1	8.96	2.87	33	0.59	6.45	27	4.17	115	2.49	393	2.32	1969	0.34		54	11	2425	0	8.4	6	75	4	3	75	100	0	1	1	1	1	1	0
16538	1	32	24.841	9	4.21	2	1	2	2	7.43	3.74	54	0.77	2.51	52	3.2	168			1.57	1406	0.61	76.53	52	10	1775	0	4.5	9	85.71	9	7	85.71	100	0	4	3	4	4	4	0
16544	1	26	20.55	5	3.53	5	1	4	2	6	2.64	22	0.56	4.73	22	1.35	87	3.31	484	1.41	1730	1.44		46	11	2475	0	6.6	7	80	7	5	80	100	0	1	0	1	1	1	0
16545	0	36	26.776	9	3.25	7	1	1	2	8.31	3.55	30	0.65	3.06	31	3.8	87	3.38	590	1.42	2181	0.69	73.17	58	10	2550	0	6.5	7	77.78	9	9	77.78	100	0	2	1	0	0	2	0
16548	0	29	23.53	8	4.45	3	1	2	2	10.42	3.89	36	0.33	8.63	27	5.65	75	4.76	264	1.97	2094	1.14		80	15	2887	0	6.6	6	100	7	7	100	100	0	2	2	0	0	2	0
16554	1	38	25.224	7	1.83	3	1	1	1	4.36	2.75	77	0.05	2.75	66	4.69	167	2.93	297	0.8	2576	0.84		62	13	3550	0	10.6	5	100	5	5	100	100	0	2	2	2	2	2	0
16557	0	31	24.558	8	4.11	4	1	4	2	8.63	3.62	64	1.05	6.82	35	2	67	6.27	278	2.59	1644	0.84	53.88	62	11	2250	0	7.9	7	100	8	5	100	100	0	1	0	1	0	0	0
16565	1	33	21.49	9	2.47	1	1	4	1	6.44	3.63	145	3.34	6.78	26			5.1	136	1.69	2138	0.52		54	11	2237	0	6.7	6	100	7	7	100	100	0	3	2	3	2	2	0
16569	0	37	23.011	10	2.85	1	1	3	1	6.81	3.15	23	0.32	4.62	31	3.76	154	8.35	598	2.62	1837	0.75		48	9	1975	0	8.9	6	100	6	6	100	100	0	4	3	4	4	4	0
16572	1	30	19.141	8	1.99	5	1	3	1	4.95	3.15	74	1.29	2.36	59	1.72	147			0.47	2449	0.98	65.21	44	12	2737	0	7	12	63.64	11	7	63.64	100	0	2	1	0	0	2	0
16572	1	30	19.141	8	2.11	4	1	3	1	6.69	3.08	67	0.46	4.75	50	4	176			2.65	1985	1.31	77.76	54	10	2187	0	10.7	6	50	8	6	50	100	0	1	1	0	0	1	0
16572	1	31	19.141	4	1.99	6	1	3	1	6.36	3.29	56	0.49	3.35	82	5.97	190			1.3	1129	0.73	65.21	44	10	1887	0	4.9	7	66.67	6	4	66.67	100	0	2	1	0	0	2	0
16575	0	33	21.613	5	1.34	4	1	1	1	5.85	3.71	45	0.48	4.82	43	7.05	150			4.18	1048	0.49		58	9	1675	0	7.2	9	85.71	7	6	85.71	100	0	3	2	3	3	3	0
16578	0	31	24.387	9	5.92	4	1	1	1	6.66	4.41	27	0.16	6.3	25	3.12	92	4.66	416	5.3	1368	0.71		50	10	1837	0	5.8	4	100	4	4	100	100	0	2	2	2	2	2	0
16583	1	28	23.936	3	5.17	2	1	3	1	5.17	2.83	65	0.35	3.04	25	2.28	51	3.13	151	0.79	904	0.18		78	16	4600	0	7.6	3	80	5	4	80	100	0	2	1	2	2	2	0
16584	1	28	20.957	11	5.27	0.5	1	5	1	6.12	3.08	33	0.54	1.06	39	2.1	418	2.3	1618	0.15	2655	1.23		46	9	2037	0	5.9	13	75	12	11	75	100	0	2	2	0	0	2	0
16585	0	33	22.1	10	4.43	1	1	1	1	7.46	3.95	30	0.6	4.56	45	4.08	202	8.47	625	3.47	1913	1.63		50	9	1825	0	7.7	8	90	10	9	90	100	0	4	4	4	2	2	0
16587	0	25	21.208	17	4.55	2	1	2	2	6.78	4.12	29	0.76	4.23	75	3.72	332	2.61	1793	1.3	4474	0.77		60	9	1875	0	8.7	10	77.78	11	9	77.78	100	0	3	3	3	2	2	0
16590	0	29	19.487	8	4.58	3	1	2	1	7.89	1.6	32	0.47	2.68	32			1.18	99	2.09	1897	1.17		52	11	2575	0	5.7	7	80	10	9	80	100	0	2	2	0	0	2	0
16591	0	30	23.243	9	1.5	7	1	1	1	6.67	3.73	28	1.33	5.77	26	10.6	68			0.65	856	0.54		68	11	2875	1	9.3	9	66.67	9	7	66.67	100	0	3	3	3	3	3	0
16592	0	28	22.145	10	6.8	1	1	1	1	7.17	3.1	31	0.56	4.68	25	4.25	129	4.81	626	1.33	1813			60	9	2250	0	10.5	7	62.5	8	6	62.5	100	0	3	3	3	2	2	0
16595	0	40	22.461	5	2.59	4	1	3	2	7.97	7.12	35	0.43	6.21	78	4.6	477			1.91	3534	1.01	67.91	52	9	2250	0	7.9	10	83.33	7	6	83.33	100	0	2	2	2	1	1	0
16595	0	39	22.461	3	2.59	3	1	3	2	7.55	5.83	42	0.71	5.33	90	6.49	339	3.46	1136	1.8	2525	0.69	69.07	60	9	2062	0	10.5	5	100	5	2	100	100	0	1	0	1	0	0	0
16599	0	39	18.73	4	0.66	2	1	3	1	10.31	3.51	98	0.75	3.95	128	2.61	320	3.83	713	2.63	1416	0.46	18.49	42	9	2025	0	6.1		50	4	2	50	100	0	1	0	1	1	1	0
16599	0	39	21.644	3	0.66	3	1	3	1	6.41	2.9	95	1.81	5.17	49	6.35	452			3.98	1040	0.74	56.48	60	8	1625	1	5.8	3	100	2	3	100	100	0	3	3	3	2	2	0
16605	0	34	21.304	10	4.16	3	1	2	2	8.12	4.97	48	1.59	6.08	46	2.92	173	6.71	1052	2.62	4844	2.48		64	11	2012	0	9.3	7	80	12	10	80	100	0	2	1	0	0	2	0
16606	1	30	21.778	7	1.3	2	1	1	1	7.27	3.65	43	0.5	7.16	38	6.26	166	3.83	508	4.4	904	0.4		54	9	1737	0	6.1	3	100	3	3	100	100	0	2	2	2	2	2	0
16608	1	39	23.03	3	1.15	1	1	3	1	8.81	2.56	37	0.29	2.96	43	4.62	231	1.82	449	2.39	1287	1.07	30.2	52	11	2537	0	8.8	3	80	5	4	80	75	0	1	0	1	0	0	0
16611	0	26	20.222	15	5.34	2	1	1	1	9.19	4.16	26	0.64	5.95	24	2.27	227	4.82	997	3.86	3110	1.01		50	10	1762	0	13.3	9	72.73	11	9	72.73	100	0	4	4	4	4	4	0
16612	0	27	22.773	9	4.37	2	1	1	1	5.85	1.42	26	0.4	2.3	6	1.74	51	4.1	106	2.89	700	0.47		24	10	1787	0	5.9	5	40	5	2	40	100	0	2	2	2	2	2	0
16616	0	29	21.604	12	4.43	2	1	1	1	5.89	5.5	33	0.44	7.88	29	4.64	100	5.77	374	2.88	1061	0.86		60	11	2237	0	8.4	8	80	10	9	80	100	0	4	4	4	4	4	0
16626	0	34	24.524	6	2.83	2	1	2	1	7.64	2.37	26	0.23	2.94	28	2.05	68	3.4	328	2.45	1426	0.56		54	10	2325	0	4.4	8	100	6	6	100	100	0	4	3	4	4	4	0
16631	0	39	20.898	8	3.71	1	1	2	2	9.43	3.59	43	0.39	3.41	53	2.03	239	4.71	1069	1.68	3449	0.76		50	10	2300	0	13.1	7	100	5	3	100	100	0	1	0	1	1	1	0
16632	0	29	20.429	11	5.97	1	1	2	2	5.97	4.5	49	0.92	4.48	50	2.37	216	6.35	1140	3.24	5310	2.22		50	10	2012	0	7.6	17	90.91	13	11	90.91	100	0	4	4	4	4	4	0
16635	0	31	23.873	9	2.69	6	1	1	1	9.72	4.97	41	0.85	4.29	46	4.32	168	5.03	890	1.1	4338	1.61		66	11	2425	0	7.4	9	75	8	8	75	100	0	5	5	5	4	4	0
16637	0	31	22.049	11	2.57	0.9	1	1	1	4.9	4.44	47	0.62	3.72	92	5.09	625			4.23	4404	0.99		56	10	1912	0	8.3	6	100	9	9	100	100	0	4	4	4	4	4	0
16641	1	30	26.953	9	3.76	1	1	4	2	6.2	3.25	42	0.57	2.12	40	0.6	139			1.25	3311	0.64		36	10	2050	0	10.6	12	100	10	6	100	100	0	3	2	3	3	3	0
16646	1	30	18.733	13	2.22	2	1	1	1	6.43	2.84	38	0.92	3.29	52	1.04	250	1.93	741	1.32	2430	1.4		30	8	1475	0	9.3	10	83.33	12	11	83.33	100	0	7	7	7	6	6	0
16651	1	34	18.491	6	5.52	1	1	1	1	10.22	3.15	50	1.61	4.59	36	3.18	103			2.27	1223	0.9		48	10	2112	0	9.5	4	60	5	3	60	100	0	2	2	2	1	1	0
16652	0	37	18.491	6	1.51	6	1	1	1	4.83	3	35	0.95	4.17	70	5.71	120	5.44	312	5.46	624	1.16		60	10	2312	0	6.2	4	100	4	4	100	100	0	2	1	2	2	2	0
16654	0	33	21.025	11	5.35	5	1	5	1	8.4	7.16	32	1.61	6.05	28	4.15	99			2.71	1901	0.91		60	10	2275	0	11.2	9	83.33	12	11	83.33	100	0	5	5	5	5	5	0
16658	0	30	25.631	3	4.57	1	1	1	1	7.44	3.98	45	1.36	3.16	42	3.72	130			2.61	4233	3.63		56	10	2325	0	11.6	10	60	10	8	60	100	0	3	1	3	3	3	0
16660	0	32	20.825	7	2.1	6	1	5	1	4.88	3.01	38	1.04	3.82	50	3.01	232	7.33	755	4.34	2290	2.32		50	10	2125	0	8.6	3	60	5	4	60	100	0	1	0	1	0	0	0
16663	0	36	21.831	6	1.73	1	1	1	1	6.84	5.1	72	0.49	5.37	75	5.87	334			2.23	2482	0.62		60	10	2125	0	10.1	5	100	6	6	100	100	0	4	3	4	3	3	0
16664	0	32	23.834	8	4.57	2	1	1	1	6.7	8.08	43	1.04	9.12	22	5.61	135			9.25	1475	1.94	49.93	40	9	1837	1	11.1	7	75	8	7	75	100	0	1	0	1	1	1	0
16665	0	35	21.36	6	1.51	1	1	3	1	3.83	3.31	82	3.15	5.11	25			2.52	111	1.59	2272	1.04		50	10	2337	0	9.6	9	85.71	7	6	85.71	100	0	1	1	1	1	1	0
16670	0	29	24.747	17	6.1	5	1	1	1	5.64	3.4	21	0.33	3	23	1.93	90			2.26	2360	1.25		46	11	2337	0	14.8	7	80	10	9	80	100	0	5	5	5	5	5	0
16671	0	30	23.613	14	3.73	2	1	1	1	7.56	3.86	22	0.21	5.21	43	2.09	144			5.75	5613	1.15		56	10	1950	0	6.6	14	75	12	12	75	100	0	5	4	5	5	5	0
16672	0	29	20.937	13	5.97	1	1	2	2	6.45	3.46	40	1.02	2.03	66	2.89	400	2.21	1547	2.13	2335	0.96		48	8	1587	0	11.6	10	87.5	9	8	87.5	100	0	4	2	4	3	3	0
16677	0	37	21.852	9	1.48	8	1	1	1	6.57	4.25	29	0.44	3.7	67	2.25	247	3.88	892	2.34	5334	1.73		64	11	2337	0	13.5	10	80	10	10	80	100	0	4	3	4	4	4	0
16678	0	38	24.609	8	1.82	8	1	3	1	7.56	4.04	30	0.49	5.08	20			2.06	108	2.9	1186	0.7		54	10	2375	0	13.4	5	100	4	4	100	100	0	4	3	4	2	2	0
16687	0	33	22.032	8	0.94	4	1	3	1	8.37	6.4	30	0.59	4.74	52	9.5	356	6.84	689	5.35	1588	0.81	92.48	50	8	1425	0	6.3	5	75	4	3	75	100	0	1	0	1	1	1	0
16687	0	32	20.029	5	0.94	3	1	3	1	7.94	4.98	34	0.95	6.91	40	6.44	253	9.13	1265	4.54	1448	0.71	100.43	50	9	1775	0	8.7	5	80	5	5	80	100	0	1	1	1	1	1	0
16688	1	29	26.37	6	3.19	3	1	4	1	9.08	5.67	42	0.35	4.15	36			4.48	226	2.09	2988	0.59		48	10	1725	0	11.4	7	71.43	7	5	71.43	100	0	2	1	0	0	2	0
16688	1	27	25.559	6	1.45	2	1	4	1	4.5	1.58	62	0.72	2.54	8	2.6	28	1.66	89	1.8	1874	0.38		48	12	2875	0	11.4	8	42.86	7	3	42.86	100	0	2	1	0	0	2	0
16697	0	28	19.531	6	1.77	3	1	3	1	5.99	2.16	34	1	2.75	22	1.79	60			1.72	561	0.83		32	9	1837	0	7.3	5	100	6	6	100	100	0	4	3	4	3	3	0
16701	0	34	21.094	11	3.1	11	1	1	1	8.13	6.65	4	0.5	1.91	26	2.59	184			2.46	1855	0.68	48.68	38	9	1700	0	11	4	62.5	8	6	62.5	100	0	2	1	0	0	2	0
16706	1	38	24.129	7	1.39	4	1	2	1	8.34	3.98	29	1.04	5.19	46	4.02	109	3.65	504	1.88	1329	0.43		52	10	2275	0	11.5	6	100	7	7	100	100	0	4	3	4	3	3	0
16715	0	29	21.778	11	5.47	1	1	2	1	2.67	6.09	127	1.02	1.04	62			1.11	70	1.84	1475	0.98		54	11	2462	0	13.4	6	77.78	9	8	77.78	85.71	0	4	3	4	4	4	0
16717	1	34	21.203	6	2.09	5	1	1	1	6.89	2.87	40	1.41	6.29	23	3.72	82			1.4	2761	1.01	52.85	60	13	3425	0	8.6	7	100	8	8	100	100	0	6	6	6	6	6	0
16718	0	30	19.234	5	2.45	1	1	2	2	7.25	4.96	50	0.36	7.42	43	6.62	143			2.64	564	0.68		50	9	1837	0	7.5	5	100	5	5	100	100	0	2	1	2	2	2	0
16733	0	39	27.852	11	4.81	3	1	1	1	8.17	4.64	61	0.59	4.5	48	7.57	361	5.93	579	5.51	1705	0.66		50	8	1775	0	10.8	6	100	7	7	100	100	0	4	3	4	3	3	0
16733	0	39	27.476	11	4.81	3	1	1	1	8.7	7.16	46	0.19	9.91	66	8.66	127			5.72	1306	0.71		60	10	2175	0	10	5	77.78	9	8	77.78	100	0	3	2	3	2	2	0
16734	1	36	21.786	5	1.18	5	1	1	1	3.87	2.23	63	0.45	3.13	39	1.61	94	2.7	231	1.12	1729	0.96	43.21	60	14	3337	0	9	7	100	7	7	100	100	0	4	3	4	4	4	0
16737	0	35	19.959	5	1.67	12	1	1	1	6.64	3.14	5	0.96	2.92	21	1.31	127	3.38	383	3.43	631	0.45	56.45	26	7	1175	0	8.2	0	83.33	6	5	83.33	85.71	0	3	2	3	3	3	0
16738	0	39	21.953	5	1.08	9	1	3	1	4.16	4.29	55	0.39	3.05	18	7.36	86	3.6	222	1.18	1183	1.19	95.94	50	12	2787	0	13.5		60	5	3	60	100	1	0	0	0	0	0	0
16738	0	39	23.733	9	1.08	10	1	3	1	8.59	6.04	33	0.8	7.82	42	7.95	215	3.1	616	2.7	886	0.96	95.94	50	8	1950	0	13.1	2	100	3	3	100	100	0	1	1	1	1	1	0
16739	0	40	20.222	5	2.09	3	1	1	1	7.52	3.62	51	0.31	4.32	57	9.27	426			3.61	946	0.86	79.6	40	8	1600	0	6.2	4	75	4	4	75	100	0	1	0	1	0	0	0
16740	1	27	18.132	10	1.65	0.3	1	1	1	7.87	3.62	21	0.67	3.25	19	3.8	167			3.76	1898	2.49	66.92	54	9	2137	0	6.2	7	66.67	9	7	66.67	100	0	4	3	4	3	3	0
16746	0	33	24.435	10	2.11	1	1	1	1	6.91	5.49	25	0.17	4.53	72	7.3	247			5.06	1934	0.7	87.56	56	9	2012	0	12.4	9	80	10	8	80	100	0	2	2	2	2	2	0
16747	0	34	23.052	11	5.05	0.5	1	1	1	6.64	7.95	44	0.28	4.36	41	1.78	193			1.59	2437	1.52	1.59	36	11	2375	0	6.6	10	84.62	13	11	84.62	100	0	4	2	4	2	2	0
16748	1	40	27.052	3	0.92	5	1	3	2	12.91	6.48	70	2.35	11.97	31	10.56	46	7.58	45	1.57	208	3.42	59.19	78	13	3975	1	5.2	1	100	3	2	100	100	0	1	0	1	0	0	0
16753	1	28	20.957	7	4.21	3	1	1	1	8.43	1.53	36	0.48	1.57	47	1.66	216			1.95	3112	0.89	27.15	56	10	1812	0	14.3	10	70	10	8	70	100	0	1	1	0	0	1	0
16753	1	28	20.576	13	3.34	3	1	1	1	7.31	2.37	68	0.34	4.06	43	1.55	161	2.81	945	1.92	3048	0.51	36.31	44	10	1875	0	17.6	13	88.89	9	9	88.89	100	0	2	1	2	1	1	0
16756	0	33	18.819	7	1.75	2	1	1	1	9.92	3.7	24	0.59	6.12	48	5.45	173	4.83	721	2.77	1640	1.14	94.01	58	9	1987	0	7.5	6	66.67	6	5	66.67	100	0	2	2	2	2	2	0
16757	0	36	24.435	8	2.29	4	1	1	1	8.16	4.82	86	0.74	6.23	60	7.62	117	6.34	365	3.71	1166	0.6		70	11	2350	0	8	5	66.67	3	2	66.67	100	0	2	2	2	2	2	0
16757	1	37	24.435	13	4.75	6	1	1	1	7.56	3.31	24	0.58	3.31	53	5.76	54			2.52	614	0.38	79.92	38	10	1887	0	6.6	4	66.67	3	2	66.67	100	0	1	1	1	1	1	0
16760	1	40	21.304	8	1.14	14	1	1	1	8.03	3.95	36	0.46	4.41	72	2.3	142			1.74	2129	0.86	41.05	58	11	2550	0	7	4	50	4	2	50	100	0	2	2	2	2	2	0
16769	0	31	22.833	15	4.81	0.5	1	1	1	5.9	4	24	0.94	2.25	44	3.4	137	3.02	619	1.79	2707	1.73	53.82	48	10	2000	0	9.8	10	81.82	11	9	81.82	100	0	6	6	6	6	6	0
16770	1	30	20.569	6	5.81	4	1	1	2	6.98	3.14	31	1.25	3.02	6	1.51	85			1.21	1980	0.56	72.33	48	10	1975	0	14.2	8	100	8	6	100	100	0	4	4	4	4	4	0
16772	0	36	22.656	6	1.32	10	1	1	1	6.41	4.14	33	0.97	3.34	22	2.63	156			2.51	1336	0.99	67.41	48	9	1812	0	12.3	4	75	4	3	75	100	0	1	0	1	1	1	0
16775	0	32	21.094	9	2.63	4	1	1	1	8.74	4.47	33	0.87	3.99	49	5.36	187			3.76	1529	0.49	69.06	48	9	1837	0	10.2	5	66.67	6	4	66.67	100	0	3	2	3	2	2	0
16777	0	31	20.812	10	2.65	3	1	1	1	5.05	3.41	55	1.73	4.44	56	5.76	233	2.32	890	2.71	3098	1.39	42.29	58	9	1987	0	10.6	10	87.5	8	7	87.5	85.71	0	4	2	4	4	4	0
16778	0	30	18.365	14	8.43	1	1	4	1	8.33	6.37	61	0.37	5.54	60	7.66	189			6.71	1911	1.04	119.84	50	9	1612	0	8.9	5	85.71	7	6	85.71	100	0	2	0	2	1	1	0
16781	0	39	23.733	8	1.97	4	1	3	1	7.8	8.05	45	0.59	11.05	37	9.13	141	9.16	266	10.92	567	0.84	110.77	30	8	1687	1	6.4	3	66.67	3	2	66.67	100	0	2	1	2	0	0	0
16782	0	39	22.583	15	7.15	5	1	1	1	6.15	6.75	29	0.47	5.78	30	3.83	101	8.87	691	4.09	2572	1.53		56	11	2225	0	8	9	83.33	12	10	83.33	100	0	2	2	2	2	2	0
16784	0	28	23.588	15	4.64	2	1	2	1	9.14	5.81	40	0.71	6.08	36	2.68	128			6.46	2107	0.66	6.46	54	9	1937	0	11.7	11	100	10	10	100	100	0	5	4	5	5	5	0
16790	1	30	23.068	10	4.4	3	1	1	1	6.48	1.79	14	0.48	2.28	39	1.53	181			1.19	2435	0.74		48	11	2050	0	8.1	9	75	8	7	75	100	0	2	0	2	1	1	0
16791	0	32	21.83	7	1.64	1	1	4	2	8.95	3.69	20	0.6	3.92	31	2.02	143			2.48	1669	0.99	52.02	56	10	2200	0	7.3	6	100	4	2	100	100	0	1	0	1	0	0	0
16804	1	29	27.63	13	9.07	1.5	1	1	2	7.12	4.43	36	0.38	3.09	132	2.79	397			1.76	4800	1.68	73.87	58	10	2275	0	6	9	80	10	10	80	100	0	4	3	4	2	2	0
16830	0	34	26.172	6	0.65	1	1	3	1	9.9	1.54	26	0.24	1.49	38	2.88	149	3.86	489	2.98	767	0.25	25	40	8	2025	0	10.4	4	66.67	3	2	66.67	100	0	1	0	1	1	1	0
16849	1	30	23.243	11	7.19	4	1	1	1	8.57	3.7	32	0.14	3.81	41	1.53	111			1.48	3577	0.99	71.26	22	10	1625	0	8	17	58.82	17	11	58.82	100	0	4	2	4	3	3	0
16863	0	37	22.68	16	3.65	2	1	1	1	8.48	6.45	52	0.28	5.42	45	5	189	6.33	940	3.21	3369	1.4	115.02	60	10	2300	0	7.9	12	90	10	9	90	87.5	0	4	4	4	2	2	0
16865	0	34	22.833	10	3.12	2	1	1	1	6.59	3.94	70	0.55	3.99	34	9.57	168			1.81	2886	0.74	1.81	60	9	2050	0	8.7	8	100	8	8	100	100	0	4	3	4	4	4	0
16879	1	28	23.225	6	1.53	5	1	3	1	8.49	3.04	29	0.36	2.55	50			1.24	105	0.73	1683	0.67	31.24	42	10	1925	0	10.7	5	80	5	5	80	100	0	2	0	2	1	1	0
16897	0	30	21.368	7	1.41	2	1	3	1	11.23	3.74	67	0.34	4.3	48			3.28	298	6.57	2263	0.64	69.31	48	9	1612	1	10.2	7	100	7	7	100	100	0	1	1	0	0	1	0
16897	0	29	19.724	6	1.41	2	1	3	1	8.91	2.73	44	0.47	6.47	54	11.72	402			7.31	2117	0.88	69.31	48	9	1737	1	11.3	8	100	8	8	100	62.5	0	2	0	2	0	0	0
16908	1	33	27.055	7	2.66	8	1	1	1	8.72	4.31	25	0.13	3.87	45	2.39	169			3.28	1371	1.19	44.68	42	11	2500	0	8.7	5	88.89	9	9	88.89	100	0	3	2	3	2	2	0
16912	1	35	19.111	9	0.768	2	1	3	2	7.86	3.02	26	1.17	1.9	14	4.31	217			0.51	2451	0.86	26.74	68	11	2587	0	8.6	8	100	7	7	100	100	0	3	2	3	1	1	0
16918	0	30	19.778	9	4.1	3	1	4	1	7.37	4.74	5	0.4	3.9	54	9.25	267			3.11	1851	0.59	58.99	68	9	1800	0	10	4	85.71	7	7	85.71	100	0	4	3	4	3	3	0
16920	0	31	18.645	18	6.11	2	1	1	1	6.55	5.69	20	0.12	6.26	44	8.53	346			3.49	3619	0.88	68.42	60	9	1612	0	3.8	10	80	10	8	80	100	0	3	2	3	2	2	0
16928	0	38	25.537	11	4.01	5	1	1	1	5.71	0.46	49	0.25	2.04	19	0.88	162			1.23	2676	0.94	17.37	42	9	1512	0	9.8	9	80	10	10	80	100	0	4	3	4	3	3	0
16934	0	34	25	9	3.83	2	1	1	1	8.58	2.9	32	0.52	3.82	17	2.84	88			4.78	1692	0.63	53.5	52	10	2312	0	10.7	8	87.5	8	8	87.5	100	0	4	3	4	3	3	0
16938	1	26	19.228	11	6.55	3	1	1	1	8.28	4.9	22	0.35	4.7	34	6.3	299			1.49	3980	1.41	58.27	54	9	1987	0	7.1	6	87.5	8	8	87.5	85.71	0	3	2	3	3	3	0
16954	0	32	24.244	5	0.19	2	1	3	1	8.59	3.01	27	0.45	2.4	59	2.81	82			5.07	230	1.55	34.4	50	10	2037	0	10.3	2	100	1	1	100	100	0	1	0	1	1	1	0
16960	0	33	21.484	10	1.33	14	1	1	1	8.04	3.68	23	0.17	4.11	37	3.25	145	5.31	425	2.34	1229	0.94	74.16	56	11	2275	0	11.7	4	75	4	3	75	100	1	0	0	0	0	0	0
16968	0	33	18.08	7	4.12	4	1	1	1	7.51	2.96	36	0.77	3.28	31	1.39	199			0.31	3840	1.35	40.99	56	10	1712	0	7.2	7	90.91	11	11	90.91	100	0	4	4	4	4	4	0
16969	0	36	21.335	6	1.86	1	1	1	1	8.32	3.72	23	0.61	5.75	17	4.04	142			3.17	1049	0.79	45.45	56	9	2400	0	6.1	5	66.67	6	4	66.67	100	0	3	2	3	2	2	0
16971	0	33	22.348	17	6.46	2	1	2	2	9.68	3.91	11	0.84	5.99	23	7.36	66			2.48	2051	0.74	50.3	70	11	2775	0	12.2	9	80	8	5	80	100	0	1	0	1	0	0	0
16982	0	27	19.778	10	2.42	5	1	3	2	7.19	3.95	55	0.53	7.61	79	8.43	968	8.6	1667	5.58	2604	1.24	60.61	48	9	1337	0	5.4	5	83.33	7	6	83.33	100	0	2	1	2	1	1	0
16987	0	34	22.954	6	3.01	3	1	1	1	8.21	2.72	25	0.36	3.61	79	2.85	171			2.28	4388	0.84	54.43	60	10	2112	0	12.2	10	63.64	11	7	63.64	100	0	4	4	4	4	4	0
16990	1	32	21.514	7	4.03	7	1	4	1	8.11	3.47	25	0.47	2.49	59	3.49	205			4.09	2652	0.86	44.75	58	10	2275	0	6.8	10	83.33	6	5	83.33	100	0	2	1	2	0	0	0
16991	0	27	20.957	6	2.1	3	1	1	1	7.45	4.58	20	0.23	3.87	30	7.03	176			2.94	2495	0.46	83.03	70	10	2187	0	9.8	11	90	10	10	90	100	0	5	4	5	5	5	0
17001	0	30	21.096	5	1.38	7	1	1	1	8.07	2.95	28	0.64	4.62	30	5.26	45			4.16	1532	1.06	25.96	70	12	2712	0	7.4	5	100	4	4	100	100	0	4	2	4	4	4	0
17010	1	35	20.34	10	4.65	0.5	1	1	1	7.25	3.47	29	0.4	3	47	1.68	266			0.76	4364	0.76	45.59	52	10	2275	0	11.2	14	77.78	9	7	77.78	100	0	4	4	4	3	3	0
17012	0	33	27.182	11	1.18	2	1	1	1	8.32	4.29	36	0.45	3.66	28	2.19	72			2.43	1164	0.47	85.8	60	11	2587	0	5.1	5	83.33	6	5	83.33	100	0	3	3	3	3	3	0
17013	0	40	22.507	6	0.7	14	1	3	1	8.31	2.19	54	0.61	3.79	42	5.84	109			3.66	941	1.21	69.51	56	10	1687	0	15.8	2	100	5	5	100	100	0	2	1	2	2	2	0
17014	1	32	25.224	9	2.66	2	1	1	1	9.52	3.66	31	0.26	2.45	36	1.96	142			2.47	3192	1.07	28.44	42	10	2025	0	10.4	11	90	10	10	90	100	0	6	5	6	4	4	0
17023	1	36	26.835	8	3.55	15	1	1	1	9.58	3.63	36	0.92	4.85	22	2.16	115			3.13	2042	0.66	54.26	48	11	2687	0	7.9	5	83.33	6	6	83.33	100	0	4	3	4	4	4	0
17038	1	28	20.932	13	3.17	2	1	4	1	9.08	4.58	41	0.83	4.03	68	3.69	250			1.88	1694	0.7	91.25	42	9	1800	0	6.1	11	81.82	11	9	81.82	100	0	4	4	4	4	4	0
17039	1	36	27.556	5	2.48	9	1	3	1	7.15	2.26	39	0.21	3.6	30	1.62	108			1.48	1107	0.57	24.34	34	9	2125	0	7.7	2	75	4	3	75	100	0	1	1	1	0	0	0
17041	1	28	22.477	5	3.35	3	1	1	1	4.14	2.04	69	0.06	3.24	18			3.06	40	1.12	2793	1.89	10.1	56	12	3187	0	10	6	50	6	4	50	100	0	1	0	1	0	0	0
17056	0	39	23.495	7	4.63	3	1	1	2	6.59	5.46	31	0.39	5.24	44	5.15	253			3.88	3409	1.83	83.88	58	10	2075	0	10	9	100	12	12	100	100	0	6	6	6	5	5	0
17058	0	30	23.936	5	1.59	2	1	3	2	8.42	3.92	20	0.37	5.4	34	3.44	76			2.62	1097	0.56	27.33	60	10	2312	0	10	3	100	3	2	100	100	0	2	2	2	1	1	0
17064	0	29	21.338	8	0.27	3	1	3	1	9.18	6.19	39	1.43	10.63	39	5.36	70			2.72	696	0.68	145.98	44	11	2125	1	10.6	5	100	4	4	100	100	0	2	0	2	1	1	0
17071	0	30	21.231	10	1.92	4	1	3	1	8.72	7.18	37	0.25	6.75	64	5.93	458			4.29	2513	1	155.71	48	9	1800	0	11	6	100	6	6	100	100	0	3	3	3	3	3	0
17075	1	36	24.129	12	3.85	0.5	1	3	1	7.25	3.97	22	1.41	2.03	60	7.43	167	3.39	387	2.95	1461	0.65	35.06	62	10	2212	0	7.2	5	83.33	6	6	83.33	100	0	1	0	1	1	1	0
17078	1	37	27.942	8	3.85	1	1	1	1	6.85	3.55	24	0.48	3.34	27	1.51	63			3.05	1617	2.09	35.15	48	10	2525	0	9.9	6	87.5	8	8	87.5	100	0	5	4	5	4	4	0
17082	0	31	24.276	10	1.39	4	1	1	1	10.35	4.07	12	1.32	4.49	10	3.59	95			1.86	1415	0.89	59.65	54	10	2175	0	12	5	50	8	5	50	100	0	1	0	0	0	1	0
17082	1	30	23.335	7	1.39	4	1	1	1	7.85	5.54	25	1.21	6.6	14	4.8	84			2.47	2044	1.63	59.65	54	12	2937	0	11.9	9	75	8	8	75	100	0	1	0	0	0	1	0
17083	0	32	23.373	5	1.77	2	1	1	1	8.89	8.11	17	0.53	13.31	39	4.91	227	7.77	1037	6.3	2137	0.69	112.37	50	9	1812	1	8.9	3	100	4	4	100	100	0	3	2	3	3	3	0
17095	0	33	22.773	6	4.23	4	1	5	1	7.7	6.43	34	0.47	8.47	21	9.2	166	5.71	466	3.39	4350	2.52	62.14	74	12	2875	0	5.1	13	100	12	12	100	100	0	7	7	7	7	7	0
17099	0	35	26.223	4	0.48	1	1	3	1	7.13	2.55	60	0.54	1.9	43	1.46	189			1.78	1853	0.66	60.37	42	9	2062	0	8.9	4	25	4	1	25	100	1	0	0	0	0	0	0
17100	0	29	21.36	9	3.04	1	1	2	1	7.91	5.17	71	0.42	7.12	57	11.86	422			3.59	3676	1.04	3.59	60	10	2000	1	8.9	7	100	9	9	100	100	0	6	5	6	5	5	0
17101	0	34	23.309	12	3.54	2	1	1	1	6	3.84	42	0.86	5.12	29	10.53	380			5.9	2244	2.1	52.85	50	8	1400	1	7	0	81.82	11	9	81.82	100	0	3	1	3	2	2	0
17108	0	33	22.074	13	3.57	5	1	2	1	6.68	2.97	25	0.36	3.61	91	5.93	332	5.12	1367	3.2	3314	1.58	52.54	58	10	2075	0	7.2	9	100	10	10	100	100	0	5	5	5	4	4	0
17109	0	34	22.959	6	3.43	1	1	1	1	7.42	2.95	62	0.63	1.9	40	2.37	159			3.46	1814	0.59	44.62	34	9	1987	0	11	6	0	6	0	0	0	1	0	0	0	0	0	0
17112	1	32	27.268	12	5	6	1	2	1	4.71	1.6	16	0.31	1.49	32	1.9	230			2.72	1500	0.41	25.12	36	10	1637	0	9.4	10	80	10	8	80	100	0	3	3	3	3	3	0
17118	1	29	21.565	8	1.67	7	1	1	1	7.59	3.56	38	1.3	2.73	42	3.47	105			1.36	2264	0.81	34.79	72	12	2925	0	9.8	7	88.89	9	9	88.89	100	0	5	5	5	4	4	0
17119	0	39	23.951	6	1.04	3	1	1	1	10.25	3.99	50	0.65			1.98	84			1.12	2228	1.44	58.53	64	12	3562	0	7.8	8	66.67	6	4	66.67	100	0	1	0	1	0	0	0
17130	0	39	18.369	5	1.5	13	1	3	1	7.9	3.11	25	0.22	5.53	33	5.29	129			0.65	1502	0.92	67.95	66	11	2175	0	5.4	5	60	5	3	60	100	0	2	2	2	2	2	0
17136	1	34	25.066	6	2.26	2	1	2	2	6.9	2.39	44	0.59	3.34	57	2.52	142			2.94	2584	0.71	21.77	54	11	2187	1	10.1	8	100	9	9	100	100	0	5	4	5	4	4	0
17144	0	31	23.424	16	4.64	1	1	5	1	6.79	3.16	20	0.72	4.37	30	3.71	126			1.86	4194	1.92	42.74	70	11	2375	0	5.8	11	81.82	11	10	81.82	100	0	4	4	4	3	3	0
17146	1	38	23.233	4	2.66	1	1	1	1	6.77	2.92	79	0.15	3.99	73	4.35	268	4.43	1205	1.45	3181	1	59.01	45	9	1525	0	5.4	4	100	5	5	100	100	0	3	1	3	2	2	0
17147	0	39	22.942	5	0.48	4	1	3	1	7.58	4.14	82	0.47	5.3	76	7.61	212			5.19	995	1.13	92.15	58	9	1950	0	7.7	4	60	5	3	60	100	0	1	0	1	1	1	0
17148	1	40	20.69	6	1.59	3	1	3	1	9.35	2.49	42	0.95	3.75	53	2.34	123			0.74	1608	0.27	49.26	64	12	2625	0	8.6	2	100	2	2	100	100	1	0	0	0	0	0	0
17149	1	26	23.011	15	5.58	2	1	1	1	5.06	2.69	53	0.98	1.59	29	0.83	161			0.6	2894	2.18	18.29	42	10	2287	0	14.3	11	90.91	11	10	90.91	100	0	2	2	2	2	2	0
17156	1	24	22.893	10	4.94	3	1	2	1	6.21	3.01	25	0.37	3.62	36	3.88	163			2.43	4783	1.36	44.64	52	10	2137	0	8.5	16	92.86	14	14	92.86	100	0	5	5	5	5	5	0
17159	0	30	25.462	9	3.78	3	1	2	1	6.86	1.87	52	0.89	3.62	58	5.6	317			2.73	2165	1	30.16	56	10	2237	0	8.4	11	100	11	11	100	100	0	5	4	5	4	4	0
17160	1	37	20	12	2.62	2	1	2	2	5.8	4.78	42	0.52	2.08	68	1.46	243			1.98	4315	1.03	90.71	36	9	1537	0	8.8	10	87.5	10	8	87.5	100	0	4	3	4	4	4	0
17160	1	36	20	11	2.62	2	1	2	2	4.89	4.02	51	0.13	4.18	28			1.49	103	1.04	5463	0.99	1.04	48	11	2312	0	6.7	11	100	11	11	100	100	0	4	3	4	2	2	0
17183	1	28	19.313	6	2.76	5	1	1	1	9.61	3.39	41	0.3	4.47	72	9.06	200	2.09	535	3.22	1532	0.33	79.32	44	10	2012	0	7.3	5	100	5	5	100	100	0	4	3	4	4	4	0
17185	0	28	18.987	8	2.17	3	1	5	1	9.06	5.18	47	0.64	5.01	53	5.63	168			5.78	1899	0.54	73.01	48	9	1525	0	7.7	5	57.14	7	5	57.14	100	0	2	0	2	2	2	0
17192	1	33	23.14	14	3.12	8	1	1	2	5.48	3.91	62	0.54	3.9	52	7.54	398	2.38	1040	1.25	2191	0.61	55.05	44	9	1725	0	13.4	9	100	10	9	100	100	0	4	3	4	4	4	0
17193	0	31	18.377	7	1.85	3	1	1	1	9.89	4.72	66	0.45	8.29	67	10.43	177	7.65	557	4.72	1337	1.03	113.6	40	9	2050	1	8.7	3	100	3	3	100	100	0	1	0	1	1	1	0
17193	0	31	18.377	12	1.85	3	1	1	1	9.52	7.16	77	0.75	8.11	80	7	172	11.04	201	9.47	682	0.36	113.6	40	8	1537	1	8.8	2	100	3	3	100	100	0	2	2	2	1	1	0
17196	0	27	24.456	11	1.83	2	1	1	1	7.66	3.41	19	0.79	6.94	15	3.69	58			2.71	1150	1.056	42.94	52	10	1725	0	7.1	5	50	6	4	50	100	0	1	1	1	1	1	0
17200	1	36	23.613	10	3.54	10	1	3	1	5.5	1.12	25	1.31	5.23	22	4.68	77			2.05	1608	0.27	13.3	20	11	2350	0	8.8	4	75	4	3	75	100	0	1	1	1	1	1	0
17201	0	30	18.974	6	1.95	2	1	1	1	6.83	2.68	42	0.13	2.61	38	1.05	111			2.52	2417	0.96	45.07	42	9	1700	0	14.8	7	60	5	3	60	100	0	2	2	2	1	1	0
17213	1	28	21.484	10	1.75	2	1	1	1	8.67	2.9	71	0.49	5.86	33	2.46	129			1.3	1628	0.57	56.25	46	12	2550	0	9.3	3	100	6	6	100	100	0	4	3	4	4	4	0
17214	1	24	27.182	7	11.6	4	1	1	1	8.15	3.47	31.37	0.46	2.9	17	1.72	33			1.05	1240	0.55	1.05	54	13	3150	0	13.8	9	100	8	8	100	100	0	5	5	5	5	5	0
17217	0	33	20.957	16	7.64	2	1	1	1	5.81	3.98	39	0.37	3.52	34	4.54	251			2.7	2047	1.18	70.68	50	9	1462	0	9.2	11	70	10	7	70	0	0	4	3	4	3	3	0
17218	0	39	27.239	7	3.12	3	1	1	1	6.55	3.41	31	0.13	2.94	43	1.51	173			2.28	2352	0.88	52.5	42	9	2087	0	7.7	9	42.86	7	3	42.86	100	0	2	1	2	1	1	0
17219	0	29	20.932	10	3.88	6	1	1	1	5.23	3.43	18	0.74	2.43	37	0.9	190			3.15	4369	1.81	3.15	60	10	2125	0	2.2	9	88.89	9	9	88.89	100	0	5	5	5	3	3	0
17220	0	28	25.631	12	2.76	5	1	1	2	5.92	3.9	28	0.64	5.05	30	3.83	177			5	3135	1.15	5	64	11	2487	0	8.2	10	100	10	8	100	100	0	4	4	4	4	4	0
17221	1	32	21.231	8	1.27	5	1	1	1	5.7	5.21	32	7.66	4	27	1.23	214			0.44	2065	0.74	53.14	56	11	2412	0	13.9	6	83.33	6	5	83.33	100	0	3	2	3	3	3	0
17223	1	27	24.242	10	0.62	1	1	1	1	5.92	2.36	34	0.43	1.99	32	3.08	135			3.46	1512	1.01	48.25	40	10	2137	0	11.4	8	100	8	8	100	100	0	4	4	4	4	4	0
17226	1	31	20.177	9	4.06	6	1	4	1	2.9	1.2	12	0.68	1.33	9	0.94	25			0.23	1106	1.41	19.56	34	11	2825	0	8.7	7	87.5	8	8	87.5	100	0	4	3	4	4	4	0
17227	1	24	23.733	18	6.19	3	1	1	1	7.11	6.51	24	0.94	7.58	56	4.16	186	3.54	939	3.43	4401	3.03	60.15	52	10	2175	0	6.4	7	80	10	8	80	100	0	6	5	6	6	6	0
17229	0	29	24.768	4	1.51	5	1	1	1	8.05	4.52	30	1.24	5.39	62	8.18	167			2.46	1567	1.65	91.95	70	10	2075	0	8.2	4	60	5	3	60	100	0	1	0	1	0	0	0
17230	0	37	22.367	8	2.68	1	1	1	1	7.59	4.51	41	0.83	6.05	26	6.81	132			4.35	2152	1.48	4.35	70	11	2375	0	10.5	10	100	10	10	100	100	0	5	5	5	5	5	0
17232	0	23	20.893	18	3.77	3	1	4	2	7.19	4.6	45	0.56	3.76	53	3.34	722	4.23	2274	2.5	2936	2.16		44	9	1512	0	11.6	13	100	11	9	100	100	0	4	4	4	4	4	0
17235	0	38	24.655	7	2.17	1	1	2	1	10.71	4.43	38	0.31	6.17	44					5	2316	0.48	43.14	76	13	2900	0	11.8		80	5	4	80	100	0	3	2	3	0	0	0
17235	0	37	24.655	7	2.17	1	1	2	1	8.9	6.78	23	0.08	9.63	25	8.38	263			4.52	5061	1.12		68	12	2775	1	11.8	9	100	8	8	100	100	0	4	3	4	1	1	0
17237	1	27	21.908	11	2.35	5	1	1	1	7.14	1.82	39	0.65	3.03	53	3.89	332	1.85	771	0.68	3179	0.76		52	12	2275	0	9	12	80	10	9	80	100	0	4	4	4	4	4	0
17246	1	38	26.898	5	0.56	3	1	3	2	8.56	2.07	44	0.64	3.24	30	1.68	37			0.59	926	1.12	22.81	54	14	3350	0	8.2	6	100	7	7	100	100	0	5	5	5	5	5	0
17247	1	36	25.204	3	0.27	6	1	4	1	11.6	3.56	28	0.52	7.5	40	2.13	61			5.02	782	0.43	40.37	60	12	3137	0	19.8	3	66.67	3	2	66.67	100	0	1	0	1	0	0	0
17247	1	36	26.913	4	0.27	6	1	3	1	11.5	3.04	24	0.25	6.75	270	2.12	137	2.68	339	0.64	1230	0.27	40.37	60	12	2437	0	14.7	4	100	3	3	100	100	0	1	0	0	0	1	0
17249	1	28	23.712	8	1.03	9	1	1	1	8.04	4.31	30	0.5	4.64	37	1.43	158			1.8	3177	1.26	58.61	52	11	2412	0	9.2	11	66.67	9	7	66.67	100	0	4	3	4	3	3	0
17264	1	24	26.37	7	1.87	3	1	1	1	6.79	2.59	11	0.57	4.41	53	1.74	90			2.05	1181	0.69	43.33	44	10	1537	0	7.1	6	57.14	7	4	57.14	100	0	2	1	0	0	2	0
17265	0	33	20.135	3	1.39	1	1	1	1	8.62	3.61	32	1.46	4.52	20	3.1	59			1.42	1577	1.52	46.19	60	13	3300	0	8.5	5	100	5	5	100	100	0	2	1	2	1	1	0
17266	1	28	18.975	4	2.1	2	1	1	1	5.56	10.87	74	1.28	8.46	17	3.25	106			1.74	3980	1.63	41.7	54	14	3225	1	7.7	7	88.89	9	9	88.89	87.5	0	5	5	5	3	3	0
17271	1	36	24.671	8	1.86	6	1	1	1	5.67	3.04	35	0.07	2.4	73	6.38	336			0.94	2804	0.6	48.67	62	10	2025	0	10	7	71.43	7	5	71.43	100	0	3	2	3	1	1	0
17275	1	34	27.689	8	2.26	3	1	4	2	5.33	4.43	33	0.45	6.49	44	3.43	221			0.74	2721	1.21		52	11	2512	0	10.1	5	100	7	7	100	100	0	4	4	4	4	4	0
17279	0	38	26.913	7	1.53	0.5	1	1	1	8.26	3.52	22	0.24	4.47	53	4.49	198			6.09	1021	0.4	6.09	50	9	1937	0	10.6	10	100	9	9	100	100	0	6	5	6	6	6	0
17281	1	36	27.885	5	0.57	1	1	3	1	7.53	1.21	20	0.36	3.32	27	1.66	70	5.32	297	2.52	707	0.85	43.71	48	10	2150	0	8.9	2	100	3	3	100	100	0	2	1	2	2	2	0
17299	0	28	23.613	10	2.94	2	1	4	1	5.72	2.56	17	0.97	2.61	30	4.87	170	1.94	954	2.56	2363	1.44		64	10	2062	0	9.1	9	88.89	9	8	88.89	100	0	3	2	3	3	3	0
17303	1	21	18.611	15	3.52	2	1	2	2	5.94	5	39	0.6	5.76	63	2.35	184			1.43	3297	1.08	97.51	44	10	1725	0	10.4	8	100	8	7	100	100	0	5	5	5	3	3	0
17304	1	33	21.008	9	3.55	2	1	1	1	6.81	2.48	37	0.32	2.44	62	3.38	426			2.98	4435	1.12	43.47	48	10	2012	0	7.8	8	80	10	9	80	100	0	5	4	5	4	4	0
17305	1	25	25.631	8	3.15	4	1	1	1	5.08	5.25	41	0.22	10.2	39	7.32	260			1.56	2150	0.81	70.86	52	10	2075	1	13.1	9	80	10	10	80	100	0	2	1	2	1	1	0
17308	0	30	24.129	8	1.61	3	1	1	1	10.5	2.94	36	0.3	4.11	0	3.06	51	3.14	117	1.38	1041	0.45	43.36	70	13	3025	0	8.9	5	100	7	7	100	100	0	4	3	4	4	4	0
17318	0	29	20.812	8	1.63	2	1	5	2	8.88	3.42	42	0.6	3.94	5	2.39	93			6.27	2600	1.57	63.97	48	11	2337	0	8.7	7	100	8	8	100	100	0	3	2	3	2	2	0
17323	0	32	20.569	7	1.28	5	1	1	1	6.4	1.33	23	0.34	2.67	26			1.95	139	0.99	656	0.42	51.41	70	10	1862	0	8.1	3	100	6	6	100	100	0	4	3	4	4	4	0
17323	0	32	19.382	3	1.28	5	1	1	1	6.21	1.73	20	0.39	4.58	5	1.33	66			3.42	1441	1.06	51.41	70	11	2662	0	12.3	7	100	7	7	100	100	0	4	3	4	2	2	0
17325	0	33	25.537	5	0.82	2	1	3	1	8.62	3.29	35	0.6	3.5	38	5.09	148			3.77	1421	1.66	55.99	56	10	2162	0	7.3	5	75	4	3	75	100	0	1	0	1	1	1	0
17327	1	31	21.786	6	2.02	5	1	1	1	9.11	2.96	28	0.43	3.87	24	1.55	114			1.57	1837	1.22	1.57	54	12	2275	0	8	4	87.5	8	8	87.5	100	0	4	4	4	4	4	0
17330	1	30	25.403	9	3.29	6	1	2	2	9.13	2.21	18	0.82	1.77	32			2.81	119	0.59	465	0.18	23.25	36	14	3412	0	8.8	3	100	4	4	100	100	0	2	1	0	0	2	0
17347	0	36	20.83	6	1.76	12	1	1	1	11.89	2.36	22	0.34	5.3	25	2.93	100			2.15	1112	0.67	87.29	64	12	2225	0	7.5	3	50	4	2	50	100	0	1	0	1	0	0	0
17348	0	31	23.833	11	1.91	3	1	1	1	7.13	3.69	29	0.49	2.97	44	1.67	78			2.92	1077	0.72	77.69	34	8	1425	0	5.8	4	80	5	4	80	100	0	1	0	1	0	0	0
17354	0	33	27.268	8	5.29	0.7	1	1	1	5.8	3.03	35	0.52	6.24	41	3.82	360			5.01	1521	0.61	53.21	44	11	2062	0	7.2	5	100	6	6	100	100	0	2	1	0	0	2	0
17357	0	31	18.904	12	3.72	1	1	1	1	6.71	4.75	57	0.13	6.05	59	6.22	337	5.35	1409	2.75	2291	0.26	65.25	48	7	1025	0	6.2	4	66.67	6	5	66.67	100	0	4	3	4	2	2	0
17366	0	37	23.309	10	2.2	10	1	1	1	6.31	4.09	58	0.21	5.17	67	7.72	355			6.26	2659	1.22	76.58	50	10	1775	0	13.7	6	87.5	8	8	87.5	83.33	0	4	4	4	2	2	0
17368	0	32	25.711	4	3.12	2	1	1	1	8.94	4.07	34	0.9	4.14	36	2.73	98			1.86	2971	0.69	58.58	60	12	2800	0	7.7	6	100	7	7	100	100	0	3	3	3	3	3	0
17371	1	35	24.878	7	0.26	5	1	3	1	7.87	2.04	30	0.62	4.72	26	1.39	92			2.75	1392	0.74	39.19	46	11	2800	0	4.3	4	100	5	5	100	100	0	2	2	2	2	2	0
17379	0	34	20.269	6	2.03	17	1	1	1	8.27	3.39	27	0.56	4.22	45	4.39	168			2.6	1140	0.54	51.48	38	9	1575	0	12.4	5	60	5	4	60	100	0	2	2	2	1	1	0
17380	0	30	18.522	14	3.58	1	1	1	1	6.63	4.19	44	0.56	3.19	91	3.38	846	8.23	1793	1.02	2765	0.74	56.58	56	9	1480	0		7	70	10	7	70	100	0	4	2	4	4	4	0
17383	0	31	21.287	12	3.32	9	1	1	1	9.62	4.67	50	2.99	4.28	35	3.31	351	5.41	1140	1.21	3341	1.29		66	11	2012	0	10.8	14	81.82	11	10	81.82	100	0	2	1	0	0	2	0
17384	0	28	18.75	7	2.04	3	1	1	2	8.1	2.94	43	0.14	3.77	35	3.09	152			2.18	1270	1.01	55.12	46	10	1650	0	9.8	4	100	4	4	100	100	0	2	2	2	2	2	0
17385	0	32	26.564	4	1.19	2	1	3	1	6.02	3.59	39	0.84	7.49	21	4.15	138	7.63	378	2.55	800		84.41	52	9	1800	0	7.5	1	66.67	3	2	66.67	100	0	2	2	2	2	2	0
17395	1	35	24.911	11	1.02	5	1	1	1	6.74	2.65	47	0.75	4.11	37	2.98	93			1.84	1860	0.88		47	11	2012	0	9.1	7	71.43	7	5	71.43	100	0	2	1	0	0	2	0
17396	0	31	19.531	5	1.74	6	1	3	2	6.9	3.22	37	0.67	4.6	10	2.28	375	8.19	1895	5.29	4234	0.88	61.25	50	10	2050	0	12.1	5	100	10	10	100	100	0	5	5	5	5	5	0
17404	0	36	19.922	7	1.05	5	1	1	1	7.63	4.33	42	0.88	8.17	12	3.55	92			5.11	753	1.02	48.52	40	10	2087	0	12.6	4	100	4	4	100	100	0	1	1	1	1	1	0
17410	1	28	21.484	8	2.9	3	1	4	2	6.38	1.12	63	1.06	1.78	16	2.33	126	3.21	729	2.06	2752	0.3	9.17	56	11	2262	0	10.1	5	87.5	8	8	87.5	100	0	3	2	3	2	2	0
17421	0	33	27.293	8	3.09	8	1	4	1	7.53	4.09	34	0.88	7.71	16	7.11	19			3.09	777	0.39	51.48	78	16	2825	0	9.8	5	60	5	3	60	100	0	1	1	1	1	1	0
17425	1	33	25.781	12	1.44	10	1	2	1	7.13	2.31	28	0.5	2.27	12			1.46	57	1.35	1567	0.57	39.95	56	11	2150	0	10.8	7	77.78	9	8	77.78	100	0	2	0	2	0	2	0
17426	1	37	20.661	4	3.66	1	1	1	1	11.6	3.77	27	0.75	7.72	14	4.24	92			3.37	1994	0.46	48.42	48	11	2025	0	15.3	3	80	5	5	80	100	0	1	0	1	1	1	0
17444	0	26	22.06	8	4.02	1	1	2	2	8.8	6.67	29	0.36	5.57	26	3.06	249			3.65	2727	0.88	102.88	50	10	2025	0	12.6	5	100	6	6	100	100	0	4	4	4	4	4	0
17445	1	33	21.484	5	1.69	2	1	2	2	8.71	3.15	59	0.48	9.35	42	6.41	189	6.44	336	2.85	688	0.69		36	7	912	0	9.6	2	100	4	2	100	0	1	0	0	0	0	0	0
17452	0	34	20.447	7	2.11	1	1	1	1	7.64	6.57	43	0.67	3.57	72	3.41	679	4.55	1194	1.74	1854	0.96	67.52	46	8	1425	0	12.7	5	100	7	7	100	100	0	3	2	3	3	3	0
17463	0	40	20.569	5	1.88	5	1	3	1	8.46	5.7	58	0.45	7.14	88	6.42	494			5.04	2290	0.58		48	8	1625	0	9	5	66.67	3	2	66.67	100	1	0	0	0	0	0	0
17472	0	37	23.335	18	4.58	1	1	1	2	5.78	4.49	32	0.68	3.65	74	2.98	368			2.51	4395	1.23	54.98	42	14	2187	0	10.8	4	100	6	5	100	100	0	2	2	2	2	2	0
17473	1	29	20.229	7	0.23	5	1	1	1	7.11	3.46	36	2.31	5.05	62	3.33	294	3.32	460	2.32	1992	1.02	81.92	48	9	1875	0	11.2	3	100	5	5	100	100	0	3	3	3	3	3	0
17479	1	35	22.672	5	2.93	11	1	3	1	8.05	3.69	28	0.71	5.65	38	8.19	328			2.13	2641	0.49	25.47	48	11	2075	0		6	71.43	7	6	71.43	100	0	3	3	3	3	3	0
17492	0	39	22.313	6	2.13	1	1	1	1	7.42	3.85	35	1.29	4.75	45	6.13	202			2.94	1442	0.57	51.44	48	9	1575	0	10.4	4	80	5	5	80	100	0	1	1	1	1	1	0
17494	0	28	23.495	8	2.75	5	1	5	1	8.7	4.32	24	0.74	7.37	45	5.99	186			5.59	2942	0.67	63.35	70	11	2275	0	9.9	5	57.14	7	5	57.14	100	0	2	1	2	2	2	0
17501	1	32	24.836	12	1.58	2	1	1	1	6.41	2.91	34	0.91	3.24	69	4.74	525	1	1836	0.54	2162	0.77	55.74	64	10	1725	0	7.9	11	90.91	11	11	90.91	100	0	5	4	5	5	5	0
17505	1	33	21.644	6	1.7	4	1	1	1	7.45	2.85	59	0.78	4.67	9	2.6	178	2.2	673	2.72	2517	1.13	43.7	60	9	1725	0	5.6	5	71.43	7	5	71.43	100	0	2	0	0	0	2	0
17507	1	38	24.878	7	1.46	11	1	3	2	7.42	3.65	19	1	3.29	23	1.97	112			3.9	1703	1.13	39.49	34	10	1650	0	7.9	9	83.33	8	6	83.33	100	0	2	1	0	0	2	0
17528	0	27	20.701	13	5.71	2	1	1	1	8.84	9.64	28	0.64	9.41	15			3.9	109	3.12	1308	1.95	100.67	48	10	1782.5	0	8.3	0	100	9	9	100	100	0	5	4	5	5	5	0
17531	1	28	25.437	10	3.47	3	1	1	1	7.49	3.19	32	0.51	2.94	51	5.39	263			2.7	2018	0.91	2.7	64	9	1975	0	9.2	6	100	7	7	100	100	0	4	3	4	3	3	0
17533	0	34	18.567	3	0.4	4	1	3	1	10.9	6.6	54	1.23	4.08	18	3.46	155			3.47	1229	0.82	99.95	54	10	1975	0	7	2	60	5	3	60	100	0	1	0	1	1	1	0
17537	1	37	27.981	5	1.68	5	1	1	1	7.19	3.34	30	0.3	5.43	13	4.44	105	4.62	501	1.59	1771	0.4	55.33	44	11	2287	0	13.3	7	87.5	8	7	87.5	100	0	2	1	2	1	1	0
17538	1	34	22.656	3	0.96	1	1	3	1	8.21	3.19	19	0.96	5.65	6	3.41	76			0.69	1937	0.74	55.81	54	11	2375	0	6	6	100	5	5	100	100	0	4	4	4	4	4	0
17542	0	38	20.173	9	1.8	6	1	4	1	9.71	4.19	16	0.52	6.58	42	3.98	311			3.04	3885	1.42		58	10	1937	0	7.1	6	85.71	7	6	85.71	100	0	5	5	5	4	4	0
17556	0	32	19.819	7	1.56	4	1	1	1	7.51	3.98	40	1	7.17	41	3.98	234			4.42	2299	1.27	57.9	68	10	2162	0	12	6	100	6	6	100	100	0	3	2	3	3	3	0
17563	0	37	22.942	7	0.79	14	1	2	2	9.67	2.79	33	0.82	4.65	56	3.97	179			3.66	1498	0.68	43.49	80	9	2350	0	8.4	3	83.33	6	6	83.33	100	0	2	2	2	2	2	0
17574	1	29	27.293	8	2.74	9	1	1	1	6.54	2.24	14	0.13	2.84	20	2.05	102				2975	1.03	11.67	60	16	3200	0	7.1	4	100	5	5	100	100	0	3	3	3	3	3	0
17587	0	27	25.458	6	1.85	2	1	1	1	7.14	1.82	18	0.38	2.4	24			1.27	222	2.58	2078	0.68	72.31	52	11	2175	0	8.1	5	83.33	6	5	83.33	100	0	1	1	1	1	1	0
17593	0	35	22.266	8	1.2	9	1	3	2	6.88	3.19	48	0.24	4.31	44	7.41	388			6.49	1162	0.62	55.31	50	9	1350	0	7.2	2	87.5	8	8	87.5	100	0	4	4	4	4	4	0
17609	1	30	25.778	15	2.61	4.5	1	2	2	4.19	2.61	36	0.28	2.8	45	0.86	114			1.36	3036	0.66	50.6	31	10	1875	0	6.3	13	92.31	15	13	92.31	100	0	5	3	5	5	5	0
17629	0	38	22.583	7	2.81	1	1	3	1	7.52	4.93	23	0.38	4.45	72	6.7	395	4.46	1287	3.84	1763	0.48	64.31	50	8	1475	0	8.4	6	100	8	8	100	100	0	4	2	4	4	4	0
17635	1	28	24.035	8	1.23	6	1	3	2	8.14	3	23	0.21	5.38	17	5.99	307	2.11	769	0.64	1482	0.42	35.24	60	12	2125	0	6.7	9	100	5	2	100	100	1	0	0	0	0	0	0
17644	0	36	19.948	5	3.72	1	1	1	1	8.41	4.1	53	0.64	4.44	54		406			2.96	2545		84.98	58	9	1687	0	6	4	100	4	4	100	100	0	1	1	1	1	1	0
17648	0	30	20.833	6	2.03	4	1	4	1	9.39	4	34	0.37	5.83	12	4.4	194	4.69	730	1.33	1594	0.28	67.76	56	11	1925	0	7.3	6	80	10	9	80	100	0	3	2	3	2	2	0
17652	0	33	20.447	8	0.96	1	1	1	1	9.62	5.33	27	0.28	8.36	14	5.99	88	7.29	302	4.29	543	0.8	61.29	60	11	2012	0	6.2	0	100	3	3	100	100	0	2	1	2	1	1	0
17658	0	28	25.888	6	3.12	8	1	2	2	8.98	2.39	12	0.36	4.11	13	3.37	175			1.74	1824	0.89	36.48	58	10	1975	0	8	5	100	5	5	100	100	0	3	1	3	3	3	0
17669	1	31	25.711	11	5.25	3	1	1	1	6.28	3.24	10	0.57	4.01	8	2.38	67			0.9	2786	0.48	28.99	20	11	2112	0	5.9	10	91.67	12	12	91.67	100	0	6	6	6	5	5	0
17674	1	34	23.335	5	0.46	4	1	3	1	7.14	3.92	19	1.39	4.72	14	4.69	105	1.93	323	0.81	1043	0.43	43.2	62	12	2550	0	8.2	6	66.67	6	5	66.67	100	0	2	2	2	2	2	0
17707	0	37	23.683	4	0.4	2	1	1	1	5.43	3.71	68	0.52	2.87	46	9.79	338	1.37	411	2.22	645	0.21	12.8	38	8	1350	0	10.7	3	100	2	2	100	100	0	1	0	1	1	1	0
17712	0	25	24.836	16	9	2	1	4	1	6.41	4.5	55	0.35	4	50	5.6	596	3.67	2140	2.76	4007	1.4		58	10	1362	0	10.3	16	81.25	16	13	81.25	100	0	2	1	0	0	2	0
17717	0	34	20.661	6	3.65	3	1	1	1	6.82	4.31	45	0.85	6.15	13	3.33	103	7.99	440	1.95	1213	0.51	65.4	58	9	1425	0	10.8	5	71.43	7	6	71.43	100	0	3	2	0	0	3	0
17722	1	30	25.333	6	2.64	7	1	4	2	10.61	2.74	27	0.23	3.53	29	2.64	82				7937	0.49	21.14	60	12	2987	0	9.7	7	83.33	7	6	83.33	100	0	3	3	3	2	2	0
17727	0	29	19.467	11	1.63	3	1	2	1	7.11	2.39	10	0.31	3.25	44	4.18	281			3.19	4721	1.55	46.06	58	9	1500	0	8.4	6	85.71	7	6	85.71	100	0	3	3	3	3	3	0
17728	1	31	23.011	5	0.92	6	1	1	1	10.8	4.44	31	0.73	5.46	19	4.35	63	3.95	296	3.4	1227	1.2	77.82	60	12	2537	0	11.4	3	60	5	4	60	100	0	1	1	1	0	0	0
17737	0	33	23.233	6	2.13	12	1	3	2	7.43	2.33	38	1.58	3.56	38	3.96	365	4.06	764	4.22	1309	1.08	55.33	48	10	1800	0	10.2	3	100	4	4	100	100	0	3	3	3	3	3	0
17740	1	31	22.863	10	2.39	1	1	1	1	10.29	3.01	11	0.87	5.13	0	3.26	232	1.7	647	2.4	2254	1.3	29.43	50	10	1837	0	10	6	85.71	7	6	85.71	100	0	2	0	2	2	2	0
17744	1	29	21.096	9	3.56	8	1	2	2	8.71	6.24	30	0.43	5.81	53	2.77	211			3.03	941	0.44	85.57	26	9	1537	0	9.9	5	75	5	4	75	100	0	3	3	3	3	3	0
17752	0	38	21.484	6	0.92	1	1	3	1	7.08	2.78	27	0.4	2.21	81	2.92	1102	6.17	3029	0.89	4096	0.65	43.25	56	10	1562	0	9.1	5	100	9	9	100	100	0	4	3	4	4	4	0
17759	0	32	22.1	10	3.03	4	1	2	1	8.08	6.71	43	0.19		24	9.02	279			5.87	1929		77.03	48	9	1775	0	3.5	2	100	6	6	100	100	0	4	3	4	4	4	0
17780	0	36	20.889	8	3.05	1	1	5	1	4.89	3.5	21	0.51		31	2.95	476	3.82	1555	1.6	2410	1.15	45.15	44	9	1762	0	10	4	85.71	7	6	85.71	100	0	2	2	2	2	2	0
17781	0	27	20.576	12	6.98	4	1	1	1	8.59	7.85	62	0.67	4.38	101	11.13	571	10.2	901	5.69	3816	0.66	84.03	50	9	1325	1	6.8	12	100	10	10	100	100	0	4	3	4	2	2	0
17800	0	39	26.639	5	2.88	1	1	1	1	6.39	3.93	44	0.5	5.28	61	5.61	165			4.1	795	0.69	72.42	56	10	2012	0	8.1	3	100	5	5	100	100	0	3	1	3	2	2	0
17804	1	30	21.83	10	4.15	1	1	2	2	7.9	3.33	42	0.52	3.59	21	2.13	119			1.01	2560	0.61	55.47	36	10	1700	0	8.6	12	91.67	14	12	91.67	100	0	4	2	4	3	3	0
17809	1	30	22.893	14	5.96	2	1	1	1	5.98	4.24	38	0.25	2.93	85	4.21	781	1.68	2421	2.93	4668	0.85	64.88	21	10	1537	0	7.7	12	83.33	12	10	83.33	100	0	4	3	4	4	4	0
17812	1	28	18.359	6	3.11	4	1	1	1	5.63	5.36	37	0.12	5.54	55	5.95	249			6.22	1091	1.05	80.78	40	10	1475	0	11.3	5	75	8	8	75	100	0	2	2	0	0	2	0
17820	1	31	25.097	13	8.76	7	1	2	2	7.7	7.39	27	0.96	10.78	42	10.09	54			2.07	3128	1.16	49.72	86	15	4062	1	5.7	4	100	9	9	100	100	0	4	3	4	4	4	0
17824	1	37	25.104	6	1.02	0.5	1	3	1	7.54	3.02	39	0.93	3.44	35	2.87	76			1.03	552	0.28	60.76	50	9	1987	0	11.6	3	100	3	3	100	100	0	2	2	2	1	1	0
17825	1	34	20.69	10	3.1	13	1	1	1	7.35	3.87	39	0.63		40		169			4.71	1471	0.78	70.93	54	9	1662	0	10.3	4	66.67	6	4	66.67	100	0	2	2	2	2	2	0
17844	0	23	23.309	8	0.83	2	1	1	1	7.35	5.2	46	0.81	5.62	58	5.25	312			3.13	2463	1.1	63.09	58	9	1400	0	9.1	8	90	10	9	90	100	0	3	2	3	3	3	0
17858	0	37	21.573	5	0.62	3	1	3	2	8.4	3.59	54	0.37	4.35	30	5.6	142			2.23	570	0.41	96.67	48	9	1575	0	9.6	1	100	4	3	100	100	0	2	1	2	1	1	0
17873	0	23	20.313	8	3.12	1	1	2	2	8.71	3.23	47	0.72	4.86	63	7.39	195	4.62	547	2.72	1189	0.8	112.31	60	9	1587	0	6.1	4	100	4	3	100	100	0	2	1	2	2	2	0
17873	1	24	21.484	4	1.16	1	1	2	2	6.14	2.84	70	0.44	3.07	59			7.29	282	1.3	1034	0.4	114.86	42	9	1362	0	6.1	7	83.33	6	6	83.33	100	0	4	3	4	3	3	0
17882	0	25	22.959	9	1.42	2	1	3	1	5.55	2.7	62	0.23	4.23	32	4.95	106			0.97	1196	0.66	60.84	58	10	1737	0	9.5	6	75	8	7	75	100	0	4	3	4	2	2	0
17886	1	33	23.633	12	1.91	9	1	1	1	8.01	9.21	55	0.62	7	86	7.46	442			2.48	3971	0.77	163.02	47	9	1050	0	7	10	83.33	12	11	83.33	100	0	6	6	6	6	6	0
17892	0	37	21.778	4	3.12	0.3	1	5	2	7.18	5.89	57	0.12	5.28	77	5.67	189	5.65	611	3.28	854	0.47	98.51	58	7	1250	0	7.5	2	100	2	1	100	100	0	1	1	1	0	0	0
17896	0	36	23.833	5	4.21	2	1	2	1	5.72	1.94	53	0.75		65		285			4.08	1301	0.58	39.44	48	9	1775	0	6.7	7	100	5	5	100	100	0	3	3	3	3	3	0
17906	0	30	21.875	7	0.94	3	1	3	1	6.3	3.91	87	0.62	5.1	66	5.11	197	4.66	995	3.71	1291	0.36	64.01	48	9	1462	0	9	5	71.43	7	5	71.43	100	0	3	3	3	3	3	0
17918	1	26	27.767	4	1.05	3	1	1	1	4.19	1.98	22	0.37	1.58	9	2.25	49	2.53	198	1.29	682	0.37	12.91	58	12	2200	0	10.4	3	80	5	4	80	100	0	2	1	2	2	2	0
17923	0	29	20.444	20	10.77	2	1	2	2	7.54	7.55	37	0.53	6.14	86	4.96	393			2.69	4274	1.45	57.98	58	9	1575	0	9.9	12	100	8	7	100	100	0	3	2	3	3	3	0
17928	0	39	22.151	7	1.79	4	1	2	2	11.98	7.12	29	0.86	14.13	20	7.51	83			6.95	1815	0.69	108.93	58	10	1925	1	7	7	100	6	5	100	85.71	0	3	3	3	2	2	0
17930	0	32	20.195	5	0.62	4	1	3	1	11.46	7.17	26	0.74	8.84	34	8.93	135			8.93	978	0.6	93.29	60	10	1862	0	9.1	2	100	3	3	100	100	0	2	2	2	2	2	0
17931	0	36	23.068	5	1.88	2	1	1	2	8.73	2.19	35	0.67	3.24	47	6.82	212			2.4	1042	0.66	43.93	48	9	1550	0	8.6	3	100	4	3	100	100	0	2	1	2	1	1	0
17932	1	29	23.533	8	5	2	1	1	1	5.64	4.15	39	0.52	5.16	30	2.2	121			4.53	1734	1.04	83.3	32	9	1650	0	7.4	10	87.5	9	8	87.5	100	0	4	3	4	4	4	0
17948	0	39	22.354	8	0.82	3	1	3	2	9.16	5.39	32	0.15	7.07	15	3.12	90	4.78	459	1.29	1834	0.58		60	10	1875	0	4	4	100	6	6	100	100	0	3	2	3	1	1	0
17965	1	25	20.569	6	2.95	4	1	1	1	9	6.23	34	0.08							0.88	1472	0.96	100.53	64	11	2337	0	6.5	5	100	8	8	100	100	0	6	4	6	6	6	0
17966	0	28	24.465	10	4.45	3	1	1	1	8.01	5.33	35	0.46	3.21	74	4.85	241			4.28	1671	0.88	64.66	58	9	1650	0	6.4	7	88.89	9	9	88.89	100	0	3	3	3	3	3	0
17966	0	28	23.712	7	3.12	3	1	1	1	6.39	3.6	25	0.42		11	3.3	101			3.27	1116		64.66	58	9	1937	0	4.6	3	66.67	6	5	66.67	100	0	1	0	1	1	1	0
17967	1	32	19.675	7	4.21	3	1	1	1	5.43	2.1	34	0.31	5.62	19	2.4	133	2.98	600	4.5	1408	0.38	84.26	44	8	1687	0	9.1	4	100	5	5	100	100	0	2	1	2	2	2	0
17969	1	36	23.422	8	0.98	12	1	3	1	8.08	3.17	18	1.67	3.38	43	1.95	111			0.78	2044	0.55	46.4	54	11	2450	0	14.8	5	100	5	5	100	100	0	4	4	4	4	4	0
17971	0	32	21.604	9	2.02	2	1	1	1	8.34	1.9	18	0.47	2.35	15	1.51	53			1.93	672	0.58	37.03	40	9	1775	0	12.2	4	50	2	1	50	100	0	1	1	1	1	1	0
17971	0	32	21.99	8	2.02	2	1	1	1	6.7	2.63	55	0.95	3.09	18	2.64	300	2.88	548	0.83	933	0.7	37.1	46	9	1712	0	10.3	6	88.89	9	8	88.89	100	0	5	5	5	5	5	0
17978	0	35	25.236	11	1.3	1	1	4	2	6.38	3.77	62	0.96	5.39	35	3.06	75	4.35	299	2.26	1003	1.14	56.15	56	9	1887	0	3.5	7	100	7	5	100	100	0	2	2	0	0	2	0
17992	0	31	19.141	3	0.4	0.5	1	3	2	7.8	1.89	17	0.18	3.84	27	3.38	122	3.08	254	2	474	0.33	31.88	38	7	1175	0	9.2	1	100	2	1	100	100	0	1	1	1	1	1	0
17993	1	32	23.875	11	5.77	2	1	1	1	6.75	6.97	53	0.43	8.81	51	3.14	181			3.56	2351	0.55	162.46	38	10	1587	0	12.2	4	71.43	7	5	71.43	100	0	2	2	0	0	2	0
17995	0	39	20.078	4	1.26	7	1	1	1	5.71	2.23	34	0.34	4.33	64	4.15	181	4.47	350	2.99	946	0.3	23.24	46	8	1550	0	10	3	66.67	3	3	66.67	100	0	1	0	1	1	1	0
17995	1	40	20.291	4	1.26	7	1	1	1	9.33	4.71	37	0.51	7.26	21	4.09	112			4.72	1091	0.27	23.24	46	10	1900	0	10.9	3	66.67	3	2	66.67	100	0	1	0	1	1	1	0
17996	0	33	25.712	5	0.55	3	1	3	2	8.62	4.52	32	0.43	5.98	43	6.46	134			3.15	709	0.53	42.67	68	11	2187	0	8.4	3	100	3	2	100	100	0	1	1	1	1	1	0
18013	1	28	27.471	9	3.76	4	1	1	1	9.71	4.45	25	1.15	2.45	14	1.7	51			1.36	4274	0.44	36.52	15	13	3125	0	9.2	12	100	11	11	100	100	0	4	4	4	4	4	0
18016	1	31	22.1	12	0.54	1	1	3	1	6.7	6.32	40	1.09	3.98	55					4.61	1541	1.52	76.02	36	10	1900	0	9	7	62.5	8	6	62.5	100	0	2	1	2	1	1	0
18016	1	31	22.481	8	0.54	2	1	3	1	8.76	4.03	39	0.84	4.38	45	2.56	256			2.7	1299	0.81	76.02	36	10	1575	0	4.4	7	80	5	4	80	100	0	2	2	0	0	2	0
18017	1	39	21.454	6	1.01	3	1	3	1	7.38	2.8	33	0.77	3.53	31		240			1.82	1606	0.76	56.25	44	9	1637	0	8.7	6	100	6	6	100	100	0	2	2	0	0	2	0
18023	1	39	27.888	7	0.86	7	1	1	1	8.88	4.81	50	0.32	2.94	101	1.85	220			2.7	1683	0.74	46.26	50	11	2412	0	8.6	7	100	8	8	100	100	0	4	3	4	2	2	0
18026	0	35	22.833	7	1.24	10	1	1	1	7.05	4.86	17	0.65		37	5.09	191			4.12	2820	0.58	74.64	58	9	1637	0	10.5	7	85.71	7	7	85.71	100	0	5	5	5	4	4	0
18039	0	27	18.29	7	4.21	4	1	4	2	7.99	3.89	31	0.74		34	5.49	157			5.93	1972	1	112.68	60	9	1675	0	11.2	6	100	6	2	100	100	0	1	1	0	0	1	0
18042	1	32	20.701	6	1.95	2	1	1	1	8.02	4.17	45	0.98	6.89	41	3.3	163	8.52	716	3.19	2543	1.16	48.29	54	10	2275	0	9	5	83.33	6	6	83.33	100	0	3	2	3	3	3	0
18043	0	33	21.504	4	1.06	5	1	3	1	10.68	3.59	50	0.64	5.53	22	3.23	111			4.79	1153	1.5	78.19	60	10	2025	1	5.7	3	100	3	3	100	100	0	2	1	2	2	2	0
18047	0	23	23.922	12	2.26	3	1	2	2	7.19	5.1	44	1.43	3.08	75	5.65	295			4.19	2577	1.47	109.85	54	9	1462	0	7.1	9	100	10	9	100	100	0	4	4	4	4	4	0
18054	0	29	21.671	3	2.46	3	1	3	1	8.06	5.35	11	0.84	7.35	18	2.38	150	4.12	796	4.04	2369	1.12	72.45	48	9	1625	0	11	5	100	6	6	100	100	0	3	2	3	3	3	0
18055	0	24	23.438	8	2.82	1	1	3	1	8.36	3.15	20	0.4	3.92	7	3.73	31			3.11	612	0.75	3.98	48	9	1637	0	14	5	83.33	6	5	83.33	100	0	2	1	2	2	2	0
18068	0	33	21.604	12	1.72	8	1	1	2	8.18	3.41	39	0.29	5.8	6	3.5	71			1.36	3460	1.39	59.47	48	11	2519.5	0	12.2	10	100	11	10	100	100	0	5	5	5	5	5	0
18074	0	32	22.656	9	1.16	1	1	1	1	7.04	2.96	52	0.34	4.5	65	4.27	374	2.21	1040	5.77	1757	0.76	82.27	50	8	1487	0	6.4	5	90	10	9	90	100	0	2	0	0	0	2	0
18078	0	30	23.725	8	0.9	5	1	1	1	6.41	3.44	25	0.46	2.46	29	1.18	145	2.34	634	1.32	1491	0.26	50.87	58	9	1637	0	12.4	3	83.33	6	5	83.33	100	0	2	1	2	1	1	0
18081	0	36	24.456	6	2.04	2	1	1	1	5.59	2.61	0	0.2	2.38	11	2.26	185			2.58	936	0.59	57.35	50	9	2025	0	6.4	6	71.43	7	5	71.43	100	0	3	2	3	3	3	0
18083	1	39	22.769	6	1.22	12	1	2	1	7.79	2.83	43	0.39		63	5.25	291			0.76	1359	0.37		54	9	1650	0	5.5	6	85.71	7	6	85.71	100	0	4	3	4	1	1	0
18089	1	31	22.432	10	3.96	3	1	1	1	7.33	3.23	13	0.74	1.92	32	1.32	132			1.38	2731	0.98	57.26	40	9	1612	0	8	8	70	10	8	70	100	0	4	4	4	4	4	0
18095	0	32	25.403	9	3.42	11	1	1	2	8.8	4.04	29	0.27	5.12	37	5.38	132			1.54	1993	0.42	40.71	60	11	2137	0	10.6	7	100	8	7	100	100	0	4	3	4	4	4	0
18102	1	31	19.195	10	2.28	1	1	1	1	7.71	3.67	17		3.45	45	2.64	415			0.97	4113	1.07	37.28	64	10	2225	0	6.4	7	100	9	9	100	100	0	5	5	5	5	5	0
18104	0	29	19.147	7	2.08	2	1	1	1	7.14	2.38	39	0.58		15				285	0.43	1489	0.93	27.11	48	9	1537	0	11.3	8	50	8	4	50	100	0	2	1	2	1	1	0
18105	0	33	23.125	6	2.34	4	1	1	1	11.56	7.61	21	0.6	11.79	22	9.05	130	4.63	382	2.7	926	0.62	57.67	70	12	2100	1	10	3	100	4	4	100	100	0	3	2	3	2	2	0
18134	0	38	25.637	9	3.01	7	1	1	1	7.18	3.56	31	0.4	3.46	34	10	469	3.98	1670	3.21	4870	1.33	45.31	60	10	2137	0	8.5	9	77.78	9	9	77.78	100	0	4	3	4	3	3	0
18135	0	31	26.396	10	2.13	1	1	1	1	5.93	2.07	39	0.55	2.54	31	1.33	84			2.37	1509	1	45.52	48	10	2150	0	11.7	4	75	8	7	75	100	0	4	3	4	4	4	0
18147	0	34	25.299	3	1.74	2	1	3	1	7.73	3.24	9	0.3	4.34	8	2	130			4.14	406	0.32	42.07	36	8	1575	0	7.7	2	66.67	3	2	66.67	100	0	1	1	1	1	1	0
18148	0	40	21.368	6	0.95	1.5	1	3	1	7.95	4.18	54	0.43	6.75	54	5.85	341	3.9	835	3.37	1745	0.93	57.88	66	10	2162	0	7	4	83.33	6	5	83.33	100	0	3	2	3	2	2	0
18153	1	27	22.583	3	0.724	2	1	4	1	9.79	2.68	67	1.71	2.72	43	3.85	92	2.94	240	2.24	561	0.48	22.92	76	11	2487	0	8.3	3	100	2	2	100	100	1	0	0	0	0	0	0
18156	0	28	19.334	6	1.41	1	1	3	1	6.91	4.11	18	0.31	4.68	29	5.67	234	5.04	542	4.6	674	0.7	85.02	50	9	1562	0	7.5	3	80	5	4	80	100	0	2	1	2	2	2	0
18158	0	35	20.701	4	0.96	5	1	3	1	7.75	4.49	51	0.52		18	3.44	176	6.84	641	3.94	1142	0.48	60.94	48	8	1487	0	10	4	100	4	4	100	100	0	2	2	2	2	2	0
18161	1	37	21.755	7	1.25	5	1	2	2	10.87	6.57	47	0.85	8.74	31	5.93	164			2.83	3150	0.79	24.25	20	12	2152	0	9.6	4	100	7	4	100	100	0	1	1	0	0	1	0
18162	0	39	23.53	5	1.5	4	1	1	1	5.97	9.33	82	0.21		53			14.79	201	3.39	1978	0.45		60	9	1675	1	6.1	6	100	6	6	100	100	0	3	1	3	2	2	0
18167	0	32	23.191	8	3.33	2	1	1	1	6.44	3.53	17	0.75	2.39	32	3.72	296	3.74	1153	1.53	3048	1.28	40.55	52	10	1950	0	6.7	7	66.67	6	4	66.67	100	0	2	1	2	2	2	0
18168	1	39	27.942	3	3.11	13	1	1	1	5.31	3.5	24	0.52	5.07	18	0.83	61			0.67	541	0.52	32.47	36	9	1900	0	9.4	4	75	8	6	75	100	0	4	4	4	2	2	0
18169	0	35	20.83	9	2.64	1	1	4	2	8.63	5.23	33	0.57		34	5.75	168			4.56	2449	1.23	90.68	40	11	1987	1	10.3	7	100	7	5	100	100	0	4	4	4	4	4	0
18171	0	37	23.191	9	2.59	11	1	1	1	7.07	4.16	23	0.7	5.18	49			3.4	711	2.24	4047	1.29	75.58	70	11	2144.5	0	8	4	100	7	7	100	100	0	5	5	5	5	5	0
18175	0	29	19.382	5	1.96	2	1	1	1	5.69	4.03	14	0.23	5.75	64	5.19	202			5.49	1137	0.46	111.27	50	9	1362	0	8.9	5	100	7	7	100	100	0	4	3	4	3	3	0
18196	0	32	21.368	5	2.4	2	1	1	1	8.63	6.53	34	1.09		26	6.01	289	5.1	398	5.65	1153	1.41	100.58	46	9	1650	0	7.7	4	66.67	6	4	66.67	100	0	1	0	1	1	1	0
18211	1	29	25.458	7	1.26	9	1	1	1	2.96	0.69	6	0.44		22	2.05	43	3.3	50	0.26	585	0.65	30.4	72	14	3575	0	7.7	5	75	4	3	75	100	0	3	3	3	3	3	0
18221	0	38	19.979	10	3.89	8	1	1	1	9.18	5.23	27	0.39	3.61	30	3.92	166			3.81	707	0.37	131.85	30	8	1275	0	10.4	1	100	4	4	100	100	0	1	0	1	1	1	0
18236	1	40	23.011	9	0.81	3	1	3	2	11.81	6.96	34	0.2	8.61	84	4.7	261			11.63	596	0.43	108.87	28	8	1000	0	5.8	3	100	3	3	100	100	0	2	2	0	0	2	0
18237	0	33	19.91	5	2.45	2	1	4	1	7.88	4.02	11	0.82	5.04	18	3.85	74			2.53	2514	1.85	46.46	68	11	2087	0	9.3	6	83.33	6	5	83.33	100	0	2	0	2	1	1	0
18241	1	26	27.435	7	3.25	1	1	1	1	2.35	2.13	27	0.32		26	1.49	73	1.04	183	0.51	889	0.59	52.82	66	14	2675	0	9.2	4	100	5	5	100	100	0	2	0	2	1	1	0
18252	1	39	21.504	4	0.57	2	1	3	1	7.76	3.15	20	0.53		40	3.67	171	2.52	451	0.96	855	0.7	48.35	46	9	1675	0	5.7	4	100	3	3	100	100	0	2	1	2	2	2	0
18253	1	31	25.888	5	2.11	9	1	1	1	6.58	2.12	20	0.6	1.64	24	0.72	78	2.73	452	0.88	1271	0.41	37.19	38	9	1700	0	8.2	4	83.33	6	6	83.33	100	0	4	3	4	3	3	0
18260	0	30	25.965	3	0.77	2	1	3	1	5.75	2.86	45	0.4		31	3.68	75	1.61	117	1.04	296	0.34	8.86	46	11	2550	0	12.7	1	100	2	2	100	100	0	1	0	1	0	0	0
18260	0	31	25.965	7	0.77	3	1	3	1	6.42	3.32	56	0.35	4.33	53	2.28	52			3.12	754	0.14	8.86	46	9	1275	0	12	5	100	4	4	100	100	0	2	2	0	0	2	0
18261	0	30	21.929	4	0.66	4	1	3	1	10.28	2.97	19	0.45	3.8	31	1.88	85			2.61	632	0.57	50.3	50	11	1762	0	8.5	3	66.67	3	2	66.67	100	0	1	1	0	0	1	0
18261	1	30	21.929	5	0.66	4	1	3	1	11.12	4.23	12	0.92	4.38	34	2.75	104			2.48	1333	0.53	50.3	50	10	1650	0	7.2	6	100	4	4	100	100	0	4	4	4	4	4	0
18262	0	30	23.047	5	0.65	4	1	3	1	9.57	5.84	61	0.24	7.47	65			5.12	164	2.23	1719	0.44	97.08	44	10	1750	0	8.9	7	80	5	4	80	100	0	1	1	0	0	1	0
18272	0	32	21.875	3	2.07	4	1	1	1	10.02	7.73	20	0.87	9.13	15	5.57	316	3.6	817	1.56	1546	0.72	100.48	56	10	1825	0	8.7	5	71.43	7	6	71.43	100	0	3	2	3	2	2	0
18276	0	30	24.86	14	5.81	2	1	1	1	5.56	4.93	39	0.49	4.57	27	3.07	150			36.56	3247	1.59	74.16	48	9	1200	0	10.2	10	66.67	12	10	66.67	100	0	4	2	4	2	2	0
18277	0	33	22.6	7	1.4	0.5	1	1	1	6.55	4.35	22	0.4	6.25	19	2.31	71	8.52	446	4.09	2338	1.09	58.65	44	9	1750	0	9.1	5	100	6	6	100	100	0	3	2	3	2	2	0
18285	0	38	22.719	6	2.12	3	1	1	1	5.71	2.48	14	0.69	5.36	8	3.13	66			3.76	577	0.48	69.48	40	9	1337	0	7.7	3	100	5	5	100	100	0	3	2	3	1	1	0
18296	0	40	24.142	4	1.46	8	1	1	1	13.44	5.36	36	0.62	6.12	49	8.08	192			2.17	1669	0.18		68	10	1675	0	6.6	3	100	5	5	100	100	0	3	3	3	2	2	0
18317	0	29	20.285	9	5.5	3	1	1	1	6.33	4.07	23	0.84	2.73	32	2.54	156			0.73	3869	0.9	52.25	68	11	1937	0	7	14	86.67	15	13	86.67	100	0	5	4	5	4	4	0
18326	1	40	21.875	10	3.33	6	1	1	1	8.86	10.44	45	0.53	9.71	48	4.32	235	7.9	927	5.5	3294	0.83	45.25	48	9	1825	1	6	5	100	9	9	100	100	0	4	4	4	4	4	0
18329	1	31	27.471	6	3.12	6	1	3	1	8.1	1.5	25	0.31	1.77	31			3.13	78	1.68	586	0.37	6.05	50	11	1737	0	15.1	3	60	5	4	60	100	0	3	3	3	2	2	0
18331	1	29	21.778	8	2.81	3	1	4	1	10.3	5.56	29	0.89	9.8	53	4.1	583	2.27	1381	3.09	2043	0.58	45.32	52	9	1537	0	10.2	4	80	5	4	80	100	0	2	2	2	2	2	0
18353	1	40	22.477	6	1.31	1	1	2	2	8.82	2.65	16	0.77	3.71	7	2.03	56			3.15	430	0.49	33.62	48	10	1925	0	7.2	4	100	4	4	100	100	0	2	1	2	1	1	0
18355	0	36	22.833	9	4.76	0.5	1	1	2	6.97	4.1	22	0.39	7	25	7.34	167			2.35	1493	0.79	57.01	68	11	2137	0	7.8	5	83.33	6	6	83.33	100	0	4	4	4	3	3	0
18357	1	30	21.926	5	3.63	0.6	1	1	1	8.71	9.43	52	0.45	2.99	68	5.09	334	3.66	759	2.7	3340	1.39	33.48	62	11	2287	0	12	7	90	10	10	90	100	0	6	6	6	5	5	0
18361	0	38	26.776	5	1.06	2	1	3	2	9.94	1.86	39	0.19	4.18	29			4.04	197	3.28	1744	0.89	42.02	68	11	2167	0	13	6	100	6	4	100	100	0	2	1	2	1	1	0
18364	0	32	22.151	7	2.8	2	1	3	1	7.39	2.72	32	0.43	3.86	49	8.5	149			1.67	1107	0.4	59.84	58	10	1625	0	7.8	5	100	7	7	100	100	0	4	3	4	4	4	0
18365	0	29	22.1	6	0.42	2	1	3	1	7.69	5.2	41	1.08		41	5.29	141			3.92	993	0.63	110.37	58	9	1750	0	9.6	5	80	5	4	80	100	0	3	2	3	2	2	0
18377	0	26	20.324	7	0.62	1	1	1	1	10.77	3.83	53	0.85	6.1	17	8.76	357	5.21	1152	5.53	1164	0.33	114.49	50	10	1712	0	10.6	4	80	5	4	80	100	0	2	2	2	1	1	0
18380	1	33	21.454	4	2.19	12	1	2	1	7.76	2.36	56	0.79	3.03	21	6.04	151	3.44	546	3.62	918	1.11	92.38	58	10	2037	0	9.3	3	100	4	4	100	100	0	2	1	2	2	2	0
18381	1	34	21.218	14	3.39	7	1	4	2	6.01	4.23	31	0.57	4.13	30			3.75	44	1.89	1746	0.62	70.99	38	10	1600	0	5.1	9	87.5	10	8	87.5	100	0	2	2	0	0	2	0
18381	1	33	21.218	18	5.26	0.3	1	1	2	6.02	2.78	29	1	3.48	15	3.82	123			3.13	1869	1.17	86.85	54	9	1462	0	6.4	10	77.78	11	9	77.78	100	0	2	2	0	0	2	0
18398	1	36	25.066	8	1.84	14	1	2	2	7.99	3.06	10	0.46		30	4.61	186	3.73	690	3.14	1554	0.71		62	12	2250	0	6.2	6	100	5	4	100	100	0	1	1	1	0	1	0
18398	1	36	26.709	7	1.84	15	1	2	2	7.02	1.63	22	0.79	2.27	14	2.99	59			2.76	1359	0.6		62	12	2500	1	5.2	3	80	5	5	80	100	0	1	1	0	0	1	0
18399	0	39	25.236	7	1.51	2	1	3	1	6	4.88	65	1.84	8.17	41	8.17	135	4.57	4.27	4.08	963	0.17	45.63	56	9	1655	0	8.5	5	100	5	5	100	100	0	3	3	3	3	3	0
18400	0	31	19.313	9	1.28	4	1	1	1	4.12	4.83	45	0.56	5.74	14			2.84	149	4.6	1031	0.35	78.99	50	10	1769.5	0	10.6	5	83.33	6	6	83.33	100	0	3	3	3	2	2	0
18403	0	31	20.429	10	1.87	3	1	1	1	9.43	8.94	14	0.27	9.4	27			4.11	9	4.44	1845	0.92	86.58	60	9	1555	1	9.7	5	62.5	8	6	62.5	100	0	3	2	3	3	3	0
18406	0	38	26.222	5	1.04	2	1	3	1	9.1	3.19	46	0.43		67	3.85	609	4.39	768	3.88	1146	0.42	55.04	50	9	1525	0	6.3	0	50	4	3	50	100	0	1	0	1	1	1	0
18412	0	38	21.36	3	3.67	14	1	1	1	4.78	6.38	25	0.2		5	5.24	211			6.39	755	0.99	54.16	50	9	1612	0	10.9	7	100	5	5	100	100	0	3	2	3	2	2	0
18413	0	30	24.465	3	0.33	5	1	3	1	9.86	2.52	5	0.53					2.98	103	2.91	615	0.24	22.52	52	11	1900	0	4.8	3	100	3	3	100	100	0	2	1	2	1	1	0
18416	0	24	19.313	5	0.58	0.7	1	3	1	10.39	2.33	25	0.32	4.05	16	3.11	23	2.21	153	1.73	378	0.43	65.17	36	7	1275	0	11.3	3	50	4	2	50	100	0	2	2	2	2	2	0
18419	0	38	25.594	5	8.97	6	1	1	1	3.48	26	0.3		4.3	14	7.51	114	4.76	340	4.75	1067	0.59	46.11	72	11	2087	1	8.4	4	66.67	3	2	66.67	100	0	1	1	1	1	1	0
18420	0	37	20.821	5	2.12	6	1	3	2	6.13	2.85	22	0.55	3.32	25			4.53	362	3.46	1135	0.61	57.05	48	9	1550	0	5.7	5	100	7	5	100	100	0	2	1	2	0	0	0
18426	0	33	24.387	7	1.97	3	1	1	1	10.28	3.94	22	0.37	4.56	0	3.91	36			1.94	1024	0.92	50.91	64	13	3012	0	10.7	2	66.67	3	2	66.67	100	0	2	2	2	2	2	0
18434	1	39	26.438	6	1.36	7	1	3	1	7.57	6.06	0	0.55	6.25	12	7.68	40	4.42	77	2.42	865	0.41	49.12	82	12	2812	0	10.6	3	100	3	3	100	100	0	1	1	1	1	1	0
18435	0	37	21.368	9	1.99	1	1	1	1	5.65	3.46	49	0.26	4.98	33			2.19	224	3.66	926	0.37	60.5	36	8	1230	0	7.2	3	100	4	4	100	100	0	2	1	2	2	2	0
18435	1	38	22.189	9	1.99	2	1	4	2	7.28	4.02	40	0.33	3.64	36			2.27	198	2.37	2925	1.1	52.64	42	10	1812	0	8	7	100	6	5	100	100	0	4	3	4	3	3	0
18438	1	32	19.531	5	1.2	1	1	3	2	8.82	3.79	48	1.29	2.53	63			5.09	200	6.34	1222	1.07	51.11	42	9	1450	0	5.9	5	100	4	3	100	100	0	1	0	1	1	1	0
18438	1	32	18.359	4	1.2	1	1	3	2	8.92	2.62	42	0.83	4.69	28	2.67	88			4.43	1370	0.46	36.25	42	11	2125	0	9.6	6	80	6	5	80	100	0	2	1	2	1	1	0
18441	1	37	24.92	10	2.06	2	1	1	1	9.17	3.93	41	0.57	4.12	62	1.38	210			3.34	3794	1.09	69.47	50	10	1687	0	10.6	9	66.67	9	6	66.67	100	0	3	3	3	3	3	0
18455	0	34	24.129	5	1.97	4	1	1	1	6.59	1.89	28	0.46		24	4.68	336	2.48	1100	2.08	1432	0.78	71.47	58	9	1762	0	6.6	5	80	5	4	80	100	0	2	1	2	2	2	0
18461	0	27	23.422	13	1.48	3	1	1	1	8.02	2.59	24	0.42	1.66	17	1.33	192			1.33	4089	0.83	36.53	50	10	1987	0	12	16	80	10	9	80	100	0	5	4	5	5	5	0
18468	0	30	26.143	5	1.56	1	1	3	1	10.69	6.29	7	0.57	9.43	23	8.21	28	8.26	199	4.73	613	0.5	71.03	58	10	1987	0	8.6	2	100	3	3	100	100	0	2	2	2	1	1	0
18469	0	32	25.462	6	1.72	3	1	1	1	5.99	2.99	40	0.68	3.68	57	1.83	150			2.8	2329	0.57	35.09	62	12	2625	0	6.9	7	66.67	6	4	66.67	100	0	2	1	2	1	1	0
18472	1	32	24.741	9	1.56	2	1	2	2	9.3	3.73	32	0.24	5.18	4	2.25	68			0.76	1469	0.21	51.43	56	11	2362	0	11.2	6	100	8	3	100	100	0	1	0	0	0	1	0
18480	1	32	19.501	7	1.96	2	1	1	1	5.54	3.14	41	1.81	1.21	97	3	517			0.58	4649	1.31	46.49	50	9	1462	0	7.8	7	62.5	8	6	62.5	100	0	4	4	4	4	4	0
18481	1	38	22.5	6	1.19	10	1	3	1	10.91	2.21	51	0.48	4.59	20	1.55	134	4.67	491	2.54	1203	0.39		48	10	1875	0	9.5	4	50	4	2	50	100	1	0	0	0	0	0	0
18485	1	28	22.189	7	3.09	3	1	4	1	11.17	3.04	20	1.2	3.3	37			1.32	106	1.24	540	0.49	80.35	38	10	1687	0	7.5	2	66.67	3	2	66.67	100	0	1	1	0	0	1	0
18485	0	28	23.011	9	3.09	3	1	4	1	10.48	7.98	21	1.72	3.31	34	1.33	147	3.52	579	2.25	3110	1.65	80.35	44	10	1537	0	12.4	10	62.5	8	5	62.5	100	0	3	3	3	2	2	0
18493	0	29	22.833	5	1.89	2	1	3	1	7.92	3.38	23	0.43	2.7	37	3.74	58			3.58	347	0.15	8.21	22	9	1800	0	10	1	100	1	1	100	100	0	1	0	1	1	1	0
18493	1	30	22.833	3	1.89	3	1	3	1	9.06	4.31	46	1.17	3.08	33	3.11	61			4.69	573	0.47	27.59	26	11	1725	0	10.1	3	100	2	2	100	100	0	1	1	1	1	1	0
18493	1	30	22.833	5	1.89	3	1	3	1	8.28	4.18	42	0.79	4.06	13			2.26	58	2.25	517	0.26	8.21	22	9	1299	0	10.3	3	66.67	3	2	66.67	80	0	1	0	1	1	1	0
18496	1	29	18.08	3	0.91	5	1	3	1	8.87	2.39	59	0.88	3.54	58	2.8	171	3.01	417	2.27	598	0.81	51	36	8	1525	0	8.9	2	100	2	2	100	100	0	2	2	2	2	2	0
18497	0	39	26.446	3	0.43	0.5	1	3	1	10.83	3.6	24	0.38	6.29	32	4.14	85	4.18	235	1.92	600	0.39	56.19	80	11	2475	0	8.7	1	100	3	3	100	100	0	3	3	3	2	2	0
18513	1	37	25.631	10	1.53	1.5	1	1	1	8.73	1.87	64	0.38	2.15	18	2.86	118			0.37	704	0.17	54.24	48	11	2187	0	6.7	8	100	7	7	100	100	0	3	2	3	2	2	0
18527	1	34	19.396	5	1.65	7	1	4	2	7.2	2.68	57	0.56	5.23	36	3.72	433			1.51	1438	0.29	53.44	36	9	1162	0	9.9	6	100	5	5	100	100	0	4	4	4	3	3	0
18528	0	35	26.635	7	1.68	5	1	3	1	8.68	6.51	77	0.34	7.1	75	6.85	536	4.58	1145	4.55	2142	1	145.33	58	9	1575	0	8.7	3	100	5	5	100	100	0	4	4	4	2	2	0
18528	0	35	27.111	4	1.68	6	1	3	1	6.94	3.29	25	0.4	3.09	69	4.82	474	9.26	2332	1.32	4607	0.98	78.61	54	10	1850	0	8.4	9	90	10	10	90	100	0	5	5	5	5	5	0
18536	1	29	20.964	10	3.03	0.8	1	1	1	6.53	1.81	37	0.61	3.14	35	3.52	378	1.24	1000	0.42	3010	0.67	38.59	48	11	1912	0	7.5	12	77.78	9	8	77.78	100	0	4	2	4	2	2	0
18539	0	27	24.974	3	1.01	4	1	3	2	12.98	4.2	46	0.16	5.54	28	9.58	151	11.7	483	3.22	1314	0.24	89.24	70	12	2400	1	8.2	4	100	5	4	100	100	0	2	1	2	2	2	0
18564	0	31	22.806	11	2.5	2	1	2	1	6.45	4.02	40	0.18	3.53	60	13.8	297			1.38	944	0.62	57.75	40	9	1100	1	8.6	2	33.33	6	1	33.33	100	0	1	1	0	0	1	0
18564	0	31	22.806	11	2.5	2	1	2	1	4.79	3.94	28	0.32	3.53	60	13.8	297			5.01	1862	0.5	57.75	40	9	1237	1	8.6	5	100	3	6	100	100	0	3	2	0	0	3	0
18568	1	31	25.654	3	4.21	2	1	3	1	6.01	0.82	16	0.34		25	5.84	34			0.12	427	0.4	19.99	58	19	6037	0	7.8	3	75	4	3	75	100	0	2	1	2	2	2	0
18575	0	33	26.573	9	1.18	9	1	1	2	5.32	4.85	44	0.46	5.93	48	7.6	273	6.58	552	3.51	1013	0.59	53.5	46	10	1587	0	9	7	100	8	4	100	100	0	1	0	0	0	1	0
18575	0	33	26.219	8	1.18	9	1	1	1	5.38	4.74	42	0.32	6.58	28	8.44	213			2.73	2256	0.68	53.5	46	10	1912	0	10	8	50	8	5	50	100	0	1	0	0	0	1	0
18576	1	22	24.974	6	4.67	2	1	2	2	8.14	5.08	40	0.79	4.17	63	5.15	171			4.97	956	0.51	58.22	44	8	1337	0	9.6	5	80	5	5	80	100	0	3	2	3	3	3	0
18576	1	22	26.431	7	4.67	2	1	1	2	7.42	4.19	48	0.88	8.69	25	7.17	104	2.94	380	1.75	1965	0.66	58.22	44	10	2000	0	9.2	8	75	6	4	75	100	0	2	1	2	1	1	0
18577	0	34	22.266	10	4.21	4	1	3	1	6.94	3.83	15	0.33	6.53	36	4.47	126	3.08	515	1.39	918	0.55		56	12	1600	0	10.3	3	40	5	2	40	100	0	1	1	1	1	1	0
18577	1	34	23.438	6	4.21	5	1	3	2	6.6	2.67	49	1.3	3.44	33	1.78	134			1.19	1407	0.48		56	9	1450	0	9.5	8	100	6	3	100	100	0	1	1	0	0	1	0
18579	0	30	18.07	5	1.61	1	1	2	1	10.59	4.4	72	0.55	3.67	38	4.81	234	3.81	600	2.13	1290	0.36	76.66	56	9	1575	0	6.4	0	50	6	3	50	100	0	2	2	2	2	2	0
18582	0	30	22.59	7	2.85	4	1	4	1	9.26	4.06	62	0.29	5.87	48	5.85	142	3.2	385	2.1	1125	1.07	67.86	78	12	2437	0	7.6	3	80	5	4	80	100	0	1	0	1	1	1	0
18582	1	31	22.231	6	2.85	5	1	4	1	7.83	3.56	19	0.61	3.62	29	4.09	225			3.29	1416	0.77	67.86	78	10	1612	0	10.3	5	80	5	4	80	100	0	3	2	3	3	3	0
18592	0	30	20.776	7	2.49	2	1	1	1	5.52	6.07	55	0.96	5.45	126	6.2	1057			3.8	3904	2.22		60	9	1537	0	10.9	12	62.5	8	6	62.5	100	0	3	2	3	2	2	0
18593	1	39	20.932	7	2.31	6	1	3	2	6.17	4.91	39	0.47	4.92	65	2.15	231			1.93	1415	0.6	86.65	40	9	1300	0	9.5	8	100	4	2	100	100	0	1	0	1	0	0	0
18593	1	39	21.359	11	2.31	6	1	3	2	8.14	5.23	33	0.42	6.77	23	2.62	14			1.15	2735	0.9	81.07	50	9	1275	0	6.7	7	80	6	5	80	100	0	2	1	0	0	2	0
18593	1	38	19.223	4	1.87	5	1	3	2	6.17	2.77	51	0.56	3.9	53	5.11	356			2.58	2222	0.79	86.65	50	9	1575	0	9.3	6	87.5	8	8	87.5	100	0	4	4	4	1	1	0
18596	0	33	21.502	6	1.43	1	1	1	2	10.21	5.33	73	0.94	6.79	74	6.04	487	3.96	487	5.86	1461	0.39	71.79	58	10	1637	0	6.7	3	100	4	4	100	100	0	1	0	1	1	1	0
18596	1	33	23.125	8	1.43	2	1	1	2	10.69	4.78	48	0.16	6.6	45	5.9	235			1.69	2615	0.57	60.82	32	10	1675	0	5.6	5	100	8	8	100	100	0	4	4	4	4	4	0
18597	1	31	22.137	10	30.2	1	1	5	1	6.47	3.04	56	0.43	4.61	36	4.44	459	3.39	1231	1.25	2340	2.05	53.27	64	10	2000	0	10.8	8	88.89	9	9	88.89	100	0	2	1	0	0	2	0
18602	0	30	19.195	7	0.94	1	1	3	2	9.12	3.35	51	0.32	2.84	35	6.4	206			2.07	1677	0.25	68.72	56	9	1712	0	5.2	5	100	6	6	100	100	0	2	1	2	2	2	0
18607	0	33	23.795	9	2.04	1	1	1	1	6.98	5.36	60	0.35		41	3.68	108	6.48	451	3.39	1621	0.69	70.98	68	9	1912	0	5.4	5	100	7	7	100	100	0	4	3	4	3	3	0
18610	1	35	22.959	6	0.31	1	1	3	1	9.43	2.02	54	0.27	3.44	53	4.43	407	2.28	612	2.94	1390	0.88	45.25	70	11	2175	0	10.5	5	100	3	3	100	100	0	3	3	3	3	3	0
18624	1	38	25.224	4	1.59	0.2	1	1	1	6.97	2.99	42	0.88	3.5	58	2.89	300	2.04	777	2.4	1107	0.82	53.79	36	9	1812	0	9.6	4	50	4	2	50	100	0	1	0	1	0	0	0
18624	1	38	27.026	7	1.59	3	1	1	1	6.09	2.42	55	0.48	2.17	38			1.95	113	2.53	1348	0.43	53.79	36	9	1437	0	7.6	9	100	6	6	100	0	0	3	2	3	2	2	0
18641	0	34	20.872	6	3.99	4	1	1	1	6.76	6.85	43	0.9	8.59	69	6.89	550	3.11	1797	2.93	3007	1.36	157.03	58	10	1525	0	10.6	4	100	8	8	100	100	0	6	5	6	6	6	0
18653	1	31	20.821	16	1.85	8	1	1	1	5.91	2.48	44	0.44	2.6	32	4.5	137			2.49	2259	0.64	33.57	14	10	1575	0	11	9	100	9	9	100	100	0	4	3	4	4	4	0
18660	1	40	22.583	9	1.93	2	1	1	1	6.81	6.1	60	1.01	4.88	335	5.22	941			1.2	3467	0.29	59.44	74	9	1725	0	6.4	5	83.33	6	5	83.33	100	0	2	1	2	2	2	0
18675	1	25	25.781	5	0.31	2	1	3	2	3.21	1.94	116	3.61	2.45	25	1.66	58			1.21	303	0.47		37	13	2787	0	9.2	2	100	1	1	100	100	1	0	0	0	0	0	0
18675	1	25	26.172	4	0.31	2	1	3	2	8.34	2.98	39	1	2.52	59	3.41	105	4.86	229	2.58	393	0.31		37	9	1312	0	10.9	2	100	3	2	100	100	0	1	1	0	0	1	0
18706	1	35	19.818	10	3.87	7	1	1	2	6.82	4.85	38	0.45	4.28	77	4.14	300			0.55	3460	0.89	86.88	51	11	1712	0	6.3	9	85.71	8	7	85.71	100	0	4	4	4	4	4	0
18714	1	25	19.778	5	0.53	2	1	3	1	11.81	3	77	0.6	3.66	60	7.77	141			2.23	1060	0.36	51.73	48	11	1900	0	5.4	4	100	4	4	100	100	0	2	1	2	2	2	0
18725	1	29	21.048	9	0.85	1	1	3	1	8.95	4.63	86	0.47	8.62	31	4.41	277	4.38	852	3	2240	1.1	72.25	68	10	1800	0	7.1	9	33.33	6	2	33.33	100	0	1	0	1	1	1	0
18725	1	29	21.048	6	1.65	2	1	3	1	11.63	4.51	22	0.15	5.19	27	2.6	68			1.68	1391	0.78	132.84	42	11	1612	0	8.1	5	33.33	6	2	33.33	100	0	1	1	0	0	1	0
18725	1	30	21.774	8	1.65	2	1	3	1	11.1	6.92	29	0.47	7.15	13	3.79	54			1.98	1162	0.56	132.84	42	10	1475	0	8.2	6	100	6	6	100	100	0	4	3	4	4	4	0
18750	1	33	25.066	6	2.04	11	1	1	1	7.12	2.61	70	0.46	2.99	48	4.52	210	5.39	644	1.61	2663	0.94	34.25	52	10	2000	0	6.2	4	75	8	7	75	100	0	4	2	4	3	3	0
18752	0	37	26.101	5	0.21	10	1	3	1	8.55	2.99	48	0.63	4.37	45	10.2	196	8.74	410	5.52	626	1.27	61.44	58	10	2075	1	8.2	3	66.67	3	2	66.67	100	0	2	2	2	2	2	0
18769	0	38	21.368	8	1.92	7	1	1	1	6.3	4.97	64	0.84	5.04	103	11.02	301	7.32	616	5.63	1246	0.58	84.76	40	8	1275	1	8.2	2	100	5	5	100	100	0	3	2	3	3	3	0
18771	1	33	21.514	6	2.56	2	1	3	1	8.44	2.78	41	0.64	4.02	47	2.65	120			1.58	3136	1	31.84	42	11	2100	0	9.5	8	100	8	8	100	100	0	6	5	6	4	4	0
18778	1	31	18.518	7	2.12	1	1	3	1	7.86	4.36	21	0.86	2.71	88	3.23	259			5.52	1360	0.46	83.06	42	9	1400	0	7.6	5	100	10	10	100	100	0	4	4	4	4	4	0
18787	1	32	20.029	8	1.68	1	1	1	1	7.84	3.16	54	0.43	5.11	75	5.73	321			7.18	1366	0.62	64.94	44	9	1462	0	8.6	5	60	5	4	60	85.71	0	3	1	3	2	2	0
18788	1	34	25.559	7	1.02	4	1	4	2	8.56	2.24	31	0.39	2.17	56	1.43	183			1.34	2225	0.85	20.55	38	10	1832	0	8.5	7	62.5	8	8	62.5	100	0	2	2	0	0	2	0
18789	1	36	19.778	6	3.03	5	1	1	1	5.14	2.12	47	0.69	3.61	47			4.44	533	0.87	1735	0.31	44.52	36	9	1562	0	15	4	80	5	5	80	100	0	2	1	2	2	2	0
18798	0	26	23.53	8	5.46	1.5	1	2	1	9.8	8.83	34	0.59	7.15	23	7.1	62			5.77	855	0.7	93.27	50	9	1450	0	6	6	71.43	7	5	71.43	100	0	3	1	3	3	3	0
18799	1	40	26.107	3	1.19	1	1	3	1	10.2	4.95	22	0.43	4.62	26	5.05	97			4.69	747	0.62		37	10	1650	0	7.6	3	100	3	3	100	88.89	0	2	1	0	0	2	0
18824	1	35	25.076	3	1.28	1	1	3	1	8.09	2.28	68	0.82	3.39	43	5.79	207			2.12	795	0.49	3.74	48	10	2012	0	10	2	66.67	3	2	66.67	100	0	1	0	1	1	1	0
18828	1	31	22.1	4	2.02	4	1	3	1	9.65	5.21	51	1.01	8.35	54	5.01	183	5.58	454	4.64	2177	0.64	88.1	64	11	1700	0	8.7	5	80	5	5	80	100	0	1	0	1	1	1	0
18851	1	32	23.936	6	3.8	2	1	3	1	5.84	3.89	32	0.47	3.73	76	2.47	206						59.34	40	10	1612	0	9.4	7	77.78	9	7	77.78	100	0	2	1	0	0	2	0
18853	1	33	22.5	4	6.64	1	1	3	1	6.64	3.63	37	0.5	5.26	23			7.61	298	4.92	1490	0.51	65.04	42	10	1800	0	7.5	5	100	5	5	100	100	0	3	3	3	3	3	0
18863	0	32	21.094	3	2.75	1	1	3	2	7.25	2.27	53	0.94	3.63	47	3.52	125			2.09	499	0.67		30	8	1425	0	4.7	1	100	1	1	100	100	0	1	0	1	0	0	0
18863	1	33	21.094	6	2.75	2	1	3	2	6.24	1.72	48	1.13	2.29	58			13.01	3.29	2.9	1511			30	9	1412	1	9.9	5	100	5	5	100	100	0	3	2	3	2	2	0
18863	1	33	22.656	6	2.75	2	1	3	2	7.47	1.69	31	0.67	2.31	48	3.21	186			1.5	1196	0.82		30	10	1787	0	8.4	0	100	4	3	100	100	0	1	1	1	1	1	0
18865	1	30	27.916	10	1.94	5	1	4	1	6.09	1.94	25	0.4	2.75	25			2.85	48	2.19	515	0.11	21.35	50	11	3325	0	10.4	4	80	5	4	80	100	0	3	3	3	2	2	0
18867	0	33	25.076	6	0.77	2	1	3	1	6.89	2.7	38	0.59	2.88	161	10.14	117	7.72	289	1.73	490	0.14	40.46	58	9	2425	1	8.5	4	100	3	3	100	100	0	2	1	2	2	2	0
18874	1	40	20.957	3	0.6	2	1	3	1	7.86	3.2	49	0.43	3.08	40	4.64	315			2.66	1518	0.4	50.53	58	11	1887	0	6.8	6	100	5	5	100	100	0	3	3	3	3	3	0
18876	0	27	19.835	4	1.57	1	1	3	1	5.84	5.09	65	1.41	5.16	72	10.64	420			2.77	1693	0.39		31	10	1712	1	6	5	80	5	4	80	100	0	2	1	2	1	1	0
18876	1	27	18.467	4	1.57	2	1	3	1	7.22	3.78	50	0.17	1.97	36	1.31	106			2.54	949	0.66		31	10	1637	0	6.5	4	85.71	7	7	85.71	100	0	3	2	3	3	3	0
18887	1	32	25.848	8	6.18	3	1	1	1	7.99	3.12	25	0.35	4.06	32	2.6	99			0.95	2764	1.14	49.12	34	10	1862	0	11.9	9	75	8	7	75	100	0	2	1	2	1	1	0
18897	1	32	22.758	5	1.23	2	1	1	1	9.26	3.12	21	0.56	3.02	42	1.93	111			0.48	1327	0.51		42	12	2375	0	11.4	6	85.71	7	6	85.71	100	0	4	2	4	3	3	0
18911	1	32	24.524	10	2.36	7	1	5	1	6.04	2.54	52	0.36	1.7	45	1.42	57			1.42	1988	0.72	42.49	40	10	1637	0	9.7	9	72.73	11	10	72.73	100	0	4	3	4	4	4	0
18916	0	31	20.061	8	3.37	4	1	1	1	6.89	4.52	36	0.36	5.77	57	2.49	339	5.32	1212	5.18	3573	1.24	64.13	52	10	1675	0	10	12	100	12	12	100	100	0	5	4	5	5	5	0
18924	0	30	18.359	8	2.92	2	1	1	1	7.62	4.99	25	0.47	5.82	47	7.65	258	3.33	890	1.53	2451	0.5	51.67	60	8	1350	0	6.5	7	87.5	8	8	87.5	100	0	4	2	4	2	2	0
18925	1	35	21.875	6	0.88	3	1	1	1	6.5	4.7	37	0.24	5.73	35	5.83	351			1.77	1871	0.22	56.6	60	10	1787	0	5.6	7	100	5	5	100	80	0	4	4	4	4	4	0
18927	1	28	24.203	7	2.4	2	1	1	1	5.52	3.19	36	1.32	3.99	14	4.88	142	2.94	645	1.8	1806	0.99	47.09	60	11	2000	0	8.8	6	88.89	9	8	88.89	100	0	3	1	3	2	2	0
18944	1	29	20.324	8	6.96	7	1	2	2	6.38	4.18	45	0.74	6.68	55			2.68	244	1.19	4395	0.86	76.73	34	9	1500	0	6.9	12	88.89	9	9	88.89	100	0	4	2	0	0	4	0
18949	1	38	26.953	6	2.15	3	1	2	1	9.28	3.02	50	0.45	3.93	51	2.12	81			1.93	1191	0.59	36.93	30	10	1587	0	9	5	50	4	2	50	100	0	2	0	0	0	2	0
18954	1	39	20.701	5	1.63	3	1	3	1	9.05	3.58	48	0.5	7.14	44	4.9	329			1.96	2878	1.51	106.44	50	10	1737	0	7.2	6	85.71	7	6	85.71	100	0	2	2	0	0	2	0
18959	1	32	21.644	12	2.85	4	1	5	2	8.77	3.82	36	1.79	11.54	15	5.2	141			5.94	3098	0.73	90.87	66	11	2237	1	8.3	12	90.91	12	11	90.91	100	0	5	4	5	5	5	0
18972	0	29	21.631	8	3.36	5	1	1	1	10.7	4.85	15	0.33	5.81	20	2.3	58			4.99	1330	1.04	98.2	46	11	1925	0	14.1	6	100	6	6	100	100	0	5	5	5	5	5	0
18984	1	32	22.863	5	0.88	5	1	1	1	8.19	2.48	34	0.94	3.31	26	2	144			1.56	1166	0.68	92.87	46	9	1312	0	11.1	6	75	4	3	75	100	0	1	1	0	0	1	0
18984	1	31	22.5	12	0.88	4	1	1	1	6.72	3.37	9	0.71	8.48	28			3.08	117	0.94	1419	0.73	92.87	46	10	1537	0	13.2	8	62.5	8	6	62.5	80	0	3	2	3	2	2	0
18986	1	26	25.39	5	1.75	0.5	1	1	1	10.25	4.57	23	0.75	3.32	16	3.62	36			1.15	2897	0.88	61.85	47.5	11	2550	0	5.7	6	77.78	9	8	77.78	75	0	3	2	3	3	3	0
18988	1	39	19.814	8	1.54	0.5	1	3	1	10.99	5.51	24	0.57	6.66	26	4.82	140			1.75	1602	0.16	58.4	44	11	1825	0	12.9	4	75	4	3	75	100	0	2	2	0	0	2	0
18997	1	33	23.139	10	1.79	5	1	1	1	8.94	8.24	12	1.48	5.03	37	3.08	154			3.97	4271	1.32	89.34	62	11	1762	0	8.4	6	75	8	7	75	100	0	4	3	4	4	4	0
18999	1	36	26.346	5	0.85	7	1	3	1	11.39	2.39	35	0.15	2.21	25	2.78	30			1.18	539	0.23	37.19	46	11	2225	0	8.5	3	100	3	3	100	100	0	2	2	2	1	1	0
19000	1	29	27.43	7	0.6	7	1	3	2	11.01	2.93	20	0.36	5.86	24	2.59	65			2.45	545	0.06	91.79	32	10	1687	0	5.2	2	100	2	2	100	100	0	2	2	2	1	1	0
19001	1	32	21.454	8	2.85	1.5	1	1	1	10.84	4.07	34	0.95	3.21	24	1.76	186	4.06	605	3.51	1298	0.73	53.78	40	9	1550	0	12.2	4	80	5	4	80	100	0	2	1	2	1	1	0
19006	1	35	22.959	13	6.53	2	1	1	1	7.31	5.4	32	0.2	5.94	38	2.09	167			3.91	2604	0.72	49.99	40	9	1587	0	13.8	6	80	10	9	80	100	0	4	2	4	3	3	0
19007	1	29	23.242	7	2.59	0.7	1	1	1	7.16	4.83	14	0.45	5.55	9	5.83	237			3.91	1281	0.52	48.34	44	9	1637	0	11.8	5	80	10	9	80	100	0	4	3	4	3	3	0
19009	1	39	18.026	4	1.55	0.5	1	3	1	9.66	5.16	27	0.29	10.1	27			9.09	135	1.95	1561	0.49	49.24	65	11	2112	1	5.9		100	3	3	100	100	0	2	2	2	2	2	0
19009	0	40	18.627	4	0.98	1	1	3	1	6.79	2.4	90	0.25	4.12	51			2.87	84	2.34	817	0.57		54	10	1875	0	5	3	100	3	3	100	100	0	2	1	0	0	2	0
19020	1	37	22.213	3	2.11	12	1	3	1	9.03	4.33	68	0.58	6.54	77	4.68	250			1.71	1951	0.51	90.34	60	10	1662	0	7.3	3	40	5	2	40	100	0	1	0	1	0	0	0
19022	1	24	21.644	16	3.69	1	1	2	1	7.19	3.9	31	0.28	2.94	49	2.1	201			4.43	1657	1.11	39.94	32	8	1212	0	8.4	11	70	10	10	70	100	0	3	2	3	3	3	0
19023	1	31	27.12	5	1.17	2	1	3	1	9.31	2.85	46	0.44	3.12	54	6.95	63			4.44	184	0.6	12.32	18	9	1337	0	9.6	1	100	1	1	100	100	1	0	0	0	0	0	0
19023	1	32	25.888	5	1.17	3	1	3	2	9.31	2.06	31	1.01	2.6	13	1.34	42			3.1	654	1.03	12.32	18	11	1675	0	9.2	3	100	4	4	100	100	0	2	2	2	2	2	0
19025	1	37	20.825	5	1.28	6	1	3	1	10.47	3.78	22	0.28	6.47	40	3.28	52	4.05	232	3.78	991	0.45	76.85	44	9	1750	0	7.1	4	100	4	4	100	100	0	4	4	4	4	4	0
19027	1	33	19.234	9	2.21	3	1	1	1	9.46	4.68	45	0.15	7.31	55	5.26	177			4.49	2644	1.29	89.78	48	10	1725	0	5.4	5	100	6	6	100	100	0	3	2	3	2	2	0
19028	1	38	22.516	8	3.67	0.5	1	1	1	1.41	1.05	43	0.21	5.41	48	7.02	88			1.48	1489	0.56	47.4	63	11	2150	0	6.5	6	100	6	6	100	100	0	4	3	4	3	3	0
19029	1	37	24.768	6	1.21	1	1	3	1	6.43	1.92	23	0.47	3.52	31	2.07	92			3.13	1594	0.42	61.8	36	9	1675	0	7.5	6	71.43	7	5	71.43	100	0	2	2	2	1	1	0
19031	1	26	25.909	11	3.02	0.8	1	1	1	6.37	2.77	25	0.61	3.7	46	2.02	55			1.68	750	0.55	38.73	31	11	1937	0	11.1	1	100	4	4	100	100	0	3	3	3	3	3	0
19033	1	33	25.217	14	3.07	3	1	4	2	7.24	3.13	30	0.93	4.79	32	6.35	445	3.25	1392	2.38	2471	0.57	65.36	48	10	1762	0	11.8	11	90	10	10	90	100	0	2	1	0	0	2	0
19034	1	36	25.781	6	1.46	1	1	4	2	6.45	2.99	44	0.11	5.14	23	3.89	92	7.93	241	10.25	611	0.69	58.26	40	8	1500	0	5.4	3	100	3	2	100	100	0	2	1	2	1	1	0
19042	1	27	21.333	11	4.18	5	1	5	1	6.46	2.56	26	0.6	2.25	54	0.74	172			1.7	3694	1.06	40.93	26	9	1462	0	14.2	11	77.78	9	8	77.78	100	0	3	2	3	1	1	0
19062	1	38	26.839	5	0.77	0.5	1	3	1	1.99	1.13	153	0.66	0.97	50	0.92	32	1.58	47	0.89	2338	0.45	3.54	26	16	4300	0	6.2	9	75	8	8	75	100	0	4	3	4	2	2	0
19063	1	31	27.251	7	2.21	2	1	1	1	9.26	4.92	25	0.83	6.52	46	4.79	53			3.17	1040	0.5	60.04	30	11	2325	0	21.5	4	100	5	5	100	100	0	2	1	2	2	2	0
19063	1	30	25.817	7	2.21	0.3	1	1	1	11.26	5.89	42	0.27	4.97	64			3.76	131	1.27	1857	0.47	53.25	39	12	2250	0	6.7	5	85.71	7	7	85.71	100	0	2	1	0	0	2	0
19065	1	32	27.993	9	4.96	0.2	1	1	2	6.01	5.07	43	0.63	4.32	84	4.83	385			3.27	4773	0.9	78.46	58	10	1725	0	8.5	10	92.86	15	14	92.86	100	0	6	5	6	3	3	0
19068	1	31	23.125	6	0.16	3	1	3	1	7.6	1.95	25	0.63	2.83	20	1.04	64	2.5	317	1.23	730	0.23	37.7	30	9	1150	0	7.2	5	100	4	4	100	100	0	1	0	0	0	1	0
19069	0	29	19.572	11	2.06	1	1	4	1	6.36	4.42	35	0.42	4.14	67	10.72	456	8.76	833	5.12	2057	0.26	50.28	50	9	1475	1	8.4	6	100	7	7	100	0	0	4	3	4	4	4	0
19079	1	35	20.173	6	0.96	0.9	1	3	1	8.32	2.06	83	0.57	4.55	70	2.72	207			2.88	1763	0.62	42.06	46	9	1650	0	10	6	83.33	6	5	83.33	100	0	2	2	2	2	2	0
19081	1	33	23.875	10	2.27	2	1	1	1	7.52	2.76	45	0.56	5.78	73	6.11	255			2.02	2031	1.52	87.03	46	9	1537	0	7.6	8	90	10	10	90	100	0	5	3	5	4	4	0
19090	1	30	23.634	7	0.69	1	1	3	2	11.87	1.77	45	0.49	3.59	39	2.74	51			3.57	432	0.14		30	10	1162	0	7	2	100	3	2	100	100	0	1	1	0	0	1	0
19090	1	30	23.233	3	0.69	2	1	3	2	9.3	1.56	20	0.34	3.14	17	2.09	83			1.93	604	0.2	30.12	37	9	1575	0	12.4	3	100	3	2	100	100	0	1	1	0	0	1	0
19094	1	26	19.922	8	2.69	1	1	1	1	8.3	4.65	33	0.73	5.88	38	2.88	139			0.89	1799	0.61	72.78	41	10	1725	0	7.8	10	100	10	10	100	100	0	5	4	5	3	3	0
19098	1	28	22.039	5	1.29	2	1	3	1	9.05	7.36	26	0.74	7.2	8		32			4.4	805	0.45	90.8	48	11	1975	0	5.9	2	100	3	3	100	100	0	3	3	3	3	3	0
19100	1	23	24.802	6	2.16	3	1	1	1	5.11	3.41	47	0.14	2.42	37			2.85	114	4.18	901	0.44	73.09	30	10	1675	0	8.1	10	100	7	7	100	100	0	5	4	5	5	5	0
19102	1	35	22.432	5	1.89	8	1	3	1	7.69	3.07	32	0.39	5.96	28	2.09	80			3.32	2066	0.94	110.28	43	10	1950	0	9.4	10	100	8	8	100	100	0	4	4	4	4	4	0
19105	1	30	19.141	8	1.95	1	1	2	1	7.7	3.66	38	0.87	3.31	61			2.39	247	1.36	3330	0.34	116.96	41	9	1525	0	10.7	9	88.89	9	8	88.89	100	0	4	4	4	4	4	0
19117	1	28	27.435	6	1.43	2	1	3	2	6.94	1.66	20	0.56	2.6	18			1.17	45	1.98	1406	0.41	37.09	25.5	11	2175	0	10.1	8	100	7	7	100	100	0	4	3	4	4	4	0
19128	1	28	25.403	11	1.58	2.5	1	1	1	7.03	1.87	15	0.31	2.07	56	2.9	53			2.01	901	0.47	25.42	44	10	1587	0	8.9	6	100	5	5	100	100	0	4	3	4	3	3	0
19141	1	33	22.232	4	2.11	5	1	3	1	5.03	2.26	47	0.69	3.92	29			5.36	69	4.34	171	0.36	23.86	32	6	725	0	5.9	2	100	1	1	100	100	0	1	1	0	0	1	0
19142	1	35	22.68	5	0.95	2	1	3	1	5.61	3.44	32	0.3	3.6	42	3.23	100			0.91	1070	0.44	36.61	33	11	2025	0	6	5	100	4	4	100	100	0	3	2	3	2	2	0
19161	1	30	25.161	5	2.11	3	1	2	1	7.49	3.15	78	0.3	2.15	35			3.18	68	1.47	1102	0.14	33.29	36	11	1637	0	6.9	5	75	4	3	75	100	0	3	2	3	3	3	0
19171	1	36	23.613	9	1.61	7	1	2	1	9.3	6.13	28	0.71	5.2	41	4.26	187			2.1	3576	0.72	86.88	37	10	1475	0	7	14	100	8	8	100	100	0	4	4	4	4	4	0
19172	0	32	26.219	12	2.59	14	1	1	1	7.82	4.8	50	1.28	6.66	37	5.11	123			7.26	2340	0.85	60.09	60	11	1600	0	11.8	10	100	6	6	100	100	0	5	5	5	5	5	0
19197	0	28	19.133	15	6.31	5	1	5	1	8	5.59	78	0.54	5.36	71			8.09	361	5.07	4643	1.32	160.08	48	8	1175	0	5.7	8	88.89	9	8	88.89	100	0	2	1	2	1	1	0
19207	1	28	26.573	13	4.37	6	1	1	1	7.43	4.77	30	0.26	2.79	31	2.85	131			3.36	4991	0.42	72.46	46	10	1487	0	9.3	12	88.89	9	8	88.89	100	0	2	1	0	0	2	0
19227	1	34	26.172	8	4.15	3	1	1	1	8.7	8.23	26	0.69	8.04	49	6.65	47			5.92	1176	0.49	41.36	50	11	2112	1	9.5	5	60	5	3	60	100	0	3	3	3	2	2	0
19231	1	29	22.862	9	1.98	1	1	1	1	9.09	5.3	65	0.16	7.6	51	4.87	137	6.09	600	0.85	3050	1.19		59	12	2500	0	8.2	7	80	5	4	80	100	0	2	2	0	0	2	0
19235	1	31	23.683	14	3.47	2	1	1	1	7.32	2.06	25	0.23	1.33	40	1.08	207			0.94	2388	0.84	49.71	36	9	1637	0	11.6	11	87.5	8	7	87.5	100	0	5	5	5	5	5	0
19237	1	34	25.391	6	1.24	6	1	3	1	6.63	2.41	37	0.28	1.51	28	1.29	29			1.36	1083	1.68	7.42	40	12	2675	0	8.6	1	75	4	3	75	100	0	2	1	2	2	2	0
19237	1	35	25	8	1.24	6	1	3	1	3.04	0.62	71	0.94	0.82	55	1.42	101			1.36	1083	1.68	3.98	20	13	3100	0	9.2	0	75	4	3	75	100	0	2	1	2	2	2	0
19247	1	26	21.484	11	1.36	3	1	1	1	7.92	2.86	22	1.28	2.86	29	2.53	44			3.57	1459	0.71	3.83	54	12	2137	0	9.1	9	100	8	8	100	100	0	5	4	5	5	5	0
19282	1	35	23.661	8	2.64	3	1	2	2	5.42	3.78	41	0.49	3.07	27	2.16	134			2.27	2470	0.51	51.76	35	10	1700	0	6.7	9	100	7	7	100	100	0	4	3	4	4	4	0
19287	1	36	21.155	4	0.52	13	1	3	2	8.26	3.7	53	0.51	5.68	50	3.99	77	5.85	265	4.62	725	0.44		44	10	1700	0	7	1	50	2	2	50	100	0	1	1	1	1	1	0
19288	1	38	21.193	8	4.73	6	1	2	1	8.15	4.44	11	0.31	6.3	20	2.36	73			3.52	1971	0.7	85.17	39	11	2275	0	9.5	8	85.71	7	6	85.71	100	0	3	2	3	3	3	0
19289	1	25	18.256	5	1.84	2	1	3	2	7.1	2.5	49	0.74	3.21	44	3.21	139			1.29	1781	0.46	37.22	40	10	1575	0	6.1	5	100	4	4	100	100	0	2	1	2	2	2	0
19291	1	31	18.132	6	0.74	11	1	3	1	9.76	4.47	45	0.29	7.58	42	5.86	142			0.78	982	0.45	73.99	38	10	1550	0	8.5	4	50	4	2	50	100	1	0	0	0	0	0	0
19291	1	31	18.132	3	0.74	11	1	3	2	8.6	3.33	60	0.54	6.88	21			3	120	2.7	1192	0.29	73.99	38	9	1387	0	13.9	4	66.67	3	3	66.67	100	0	1	0	1	0	0	0
19293	1	40	21.03	5	5	3	1	3	1	6.39	4.38	29	0.27	5.78	36	5.25	249			5.26	1214	0.35	53.26	42	9	1500	0	5.2	3	100	3	3	100	100	0	1	1	0	0	1	0
19293	0	40	21.03	6	5	3	1	3	1	6.87	2.87	45	0.36	3.3	73	5.12	342			1.51	1454	0.42	53.26	42	8	1002	0	5.8	4	100	3	3	100	100	0	1	0	0	0	1	0
19298	1	30	20.029	9	0.79	7	1	1	1	6.72	5.53	19	0.77	6.1	25	3.74	129			3.21	2824	1.58	53.48	48	10	1887	0	6.6	11	81.82	11	10	81.82	100	0	4	4	4	3	3	0
19301	1	27	22.507	4	0.88	2	1	3	1	9.32	3.46	23	0.87	6.08	16	3.65	91			5.88	504	0.29	74	40	8	1412	0	11	3	100	3	3	100	100	0	2	2	0	0	2	0
19308	1	35	24.435	12	5.27	2	1	5	1	7.23	3.14	11	1.17	3.74	29	3.47	98			1.22	1980	0.68	59.83	48	10	1712	0	10.4	10	80	10	9	80	100	0	4	3	4	3	3	0
19311	1	35	21.457	7	2.46	4	1	1	1	12.17	7.01	53	0.3	6.46	37	3.06	224			2.71	2887	0.37	124.8	38	11	1862	0	13	5	100	5	5	100	100	0	2	2	2	2	2	0
19327	0	31	20.569	9	2.5	1	1	1	1	8.88	8.56	37	0.65	7.83	66	3.08	239			4.76	2501	1.17	66.06	56	10	1800	0	7.6	8	87.5	8	7	87.5	100	0	4	3	4	3	3	0
19356	1	35	22.761	7	1.32	4	1	3	1	9.63	5.68	36	0.47	2.5	69	2.5	191			3.96	2161	0.44	66.32	44	10	1675	0	7.3	7	83.33	6	6	83.33	100	0	3	2	3	3	3	0
19363	0	35	25.806	5	0.79	3	1	3	1	8.47	5.88	43	0.69	8.23	62			12.8	280	7.16	1404	1.03	80.43	50	9	1250	1	10	3	100	5	5	100	100	0	2	1	0	0	2	0
19370	1	31	20.701	11	2.25	8	1	1	2	10.96	6.37	42	1.55	9.93	38	5.93	138			5.43	1930	0.34	52.64	41	10	1350	0	11.5	8	90	10	10	90	100	0	3	2	3	3	3	0
19375	1	24	19.572	6	1.14	2	1	3	1	10.13	4.35	67	0.37	4.05	69			8.28	210	6.84	616	0.53	92.37	30	8	1125	0	6.8	2	100	2	2	100	100	0	2	2	0	0	2	0
19378	0	31	22.68	10	1.66	6	1	4	2	7.66	5.59	48	1.15	7.16	54	8.69	249			6.25	1563	0.91	69.25	46	9	1362	0	5.4	6	85.71	7	7	85.71	100	0	3	2	3	2	2	0
19386	1	27	20.889	10	2.81	5	1	2	2	9.33	2.34	80	0.34	4.63	24	3.15	132	3.58	443	2.85	1632	1.11	80.63	39	11	1700	0	9	6	100	5	4	100	100	0	2	0	0	0	2	0
19400	1	34	19.819	4	1.64	2	1	1	1	6.74	4.15	56	0.71	6.23	36	5.22	93			3.03	1366	0.67	86.91	38	11	1710	0	8.5	1	100	3	3	100	100	0	2	1	0	0	2	0
19405	0	27	22.432	5	1.6	6	1	1	1	9.76	3.74	47	0.88	4.18	23	4.65	70			3.58	458		2.96	42	10	1800	0	8.8	3	50	2	1	50	100	0	1	0	0	0	1	0
19405	0	27	23.233	6	1.6	6	1	1	1	9.26	3.26	34	0.23	3.49	26	7.81	118	4.42	520	1.74	1432	0.33	2.96	48	10	1550	0	8.2	6	66.67	6	5	66.67	100	0	4	3	4	3	3	0
19417	1	36	25.149	4	0.52	0.3	1	1	1	12.57	5.14	34	0.56	6.51	32	3.38	81			5.16	1893	0.93	67.17	25	12	1837	0	5.6	4	100	5	5	100	100	0	3	2	3	3	3	0
19436	1	33	24.342	10	1.81	8	1	2	1	8.98	7.2	18	0.31	5.56	27	3.78	124			5.74	1792	0.46	49.34	39	10	1625	0	7.7	8	83.33	6	6	83.33	100	0	2	1	0	0	2	0
19437	1	32	24.242	13	3.67	1	1	1	1	5.61	3.1	14	0.21	6.65	15	3.35	53			2.02	1582	0.42	65.3	41	11	2075	0	8.9	8	71.43	7	5	71.43	100	0	2	1	2	2	2	0
19438	1	38	24	3	0.35	7	1	3	1	10.14	3.84	27	0.31	7.87	8	5.76	47			2.24	842	0.26	53.41	22	12	2212	0	7.2	3	33.33	3	1	33.33	100	0	1	1	1	1	1	0
19439	1	36	25.462	5	3.18	2	1	2	1	5.28	2.76	35	0.46	4.46	21	3.06	67			1.22	1052	0.49	39.33	33	11	1800	0	7.3	7	66.67	6	5	66.67	100	0	3	2	3	3	3	0
19441	0	31	21.107	5	3.54	3	1	5	1	7.87	8.49	45	0.31	11.58	47			5.97	856	5.54	2446	0.38	43.3	45	8	1075	1	13.1	6	60	5	3	60	100	0	1	0	1	0	0	0
19441	1	31	21.453	10	3.54	3	1	5	1	10.55	6.55	21	0.23	5.31	40	3.95	167			5.2	1905	0.28	43.3	45	9	1462	0	10.4	6	60	5	3	60	0	0	1	0	0	0	1	0
19445	1	37	25.53	8	2.72	4	1	4	1	7.25	3.66	23	0.53	3.23	19	4.32	93			3.2	1194	0.79	64.11	34	9	1437	0	7.1	7	100	8	8	100	100	0	4	3	4	3	3	0
19456	1	34	21.193	10	2.34	2	1	4	2	10.09	9.23	48	0.67	5.9	96			5.1	440	13.1	2087	1.23	84.35	24	9	1387	0	6.9	5	85.71	8	7	85.71	85.71	0	4	3	4	3	3	0
19462	1	30	22.214	7	3.98	3	1	1	1	8.69	2.86	43	0.66	5.48	59	6.17	318			2.07	4098	0.79	72.88	36	10	1587	0	6.2	9	71.43	7	6	71.43	100	0	3	1	3	2	2	0
19464	1	31	21.719	5	1.73	1	1	3	1	7.84	5.01	29	0.26	8.66	57	6.77	127			0.91	2947	1.03	71.88	28	10	1875	0	9.8	10	81.82	11	11	81.82	80	0	5	4	5	5	5	0
19479	1	30	22.761	6	1.6	6	1	1	1	9.48	3.86	35	0.24	5.89	42	5.62	110			2.54	758	0.81	44.93	34	10	1550	0	10.3	3	100	4	4	100	100	0	2	1	2	2	2	0
19487	1	33	21.631	6	4.42	2	1	1	1	7.45	3.43	58	0.87	4.09	56	4.32	233			2.74	1123	0.59	19.74	28	9	1425	0	6.2	6	66.67	6	4	66.67	100	0	1	1	0	0	1	0
19487	1	33	23.634	5	4.42	2	1	1	1	7.68	2.66	29	0.91	2.81	26	2.18	137	5.39	1058	4.97	2434	0.45	19.74	28	9	1337	0	6.5	0	90	10	9	90	100	0	3	2	3	3	3	0
19488	1	34	23.495	8	3.16	2	1	5	2	7.27	3.02	24	0.27	3.41	29			3.85	10.5	10.13	1928	1.19	34.65	17	10	1475	0	7.8	8	100	6	4	100	100	0	3	2	3	3	3	0
19491	0	26	22.827	9	1.7	2	1	1	1	7.9	5.01	75	0.7	5.29	134	18.45	484	13.53	1085	3.33	1283	1.23	61.53	50	8	1075	1	8	6	85.71	7	6	85.71	100	0	3	3	3	3	3	0
19505	1	38	21.484	7	2.32	3	1	1	1	6.55	1.99	38	0.54	4.35	36			1.61	152	1.54	5231	1.46	47.8	22	16	2537	0	14.5	11	87.5	8	8	87.5	100	0	5	5	5	4	4	0
19509	1	31	25.528	6	2.44	4	1	3	1	6.39	1.26	13	0.75	1.59	50	0.62	60			3.07	1284	1.25	23.04	25	10	1725	0	8.6	8	71.43	7	5	71.43	100	0	4	3	4	3	3	0
19510	1	30	21.148	4	1.36	1	1	5	2	11.71	4.18	59	0.45	7.51	54	4.62	248			3.65	3659	0.81	43.06	16	10	1650	0	7		75	4	4	75	100	0	1	1	1	1	1	0
19511	1	39	24.974	3	0.62	0.5	1	3	1	8.43	3.92	61	0.27	5.97	49	5.09	97			2.98	731	0.18	70.33	26	9	1150	0	8.4	4	75	4	3	75	100	0	3	2	3	1	1	0
19526	1	31	24.323	3	2.55	2	1	1	1	8.47	4.23	61	1.7	3.47	70	3.19	262			2.8	1211	0.85	48.32	40	8	1350	0	6.3	1	50	2	1	50	100	0	1	1	1	0	0	0
19526	1	32	23.422	6	2.55	2	1	1	1	8.8	3.95	97	0.87	3.98	67	4.7	315	3.83	948	7.31	1205	0.47	70.87	42	8	1400	0	5.2	4	75	4	3	75	100	0	1	0	1	1	1	0
19526	1	32	24.774	9	2.55	2	1	1	1	8.16	3.71	24	1.15	3.91	21	4.36	54	2.48	254	3.67	1218	0.9	54.28	30	9	1387	0	5.4	5	83.33	6	6	83.33	100	0	3	2	3	2	2	0
19533	1	30	21.484	12	2.89	2	1	4	2	6.86	5.73	37	0.66	2.82	43	4.74	125			3.96	1775	0.99	28.04	17	10	1600	0	5.9	6	100	5	5	100	100	0	3	2	3	3	3	0
19534	1	38	24.774	4	2.26	1	1	3	2	7.04	3.11	70	0.23	9.2	61	5.7	2.04			3.61	1783	0.67	64.82	26	9	1199	0	7.5	0	80	5	5	80	100	0	3	2	3	2	2	0
19538	0	31	21.83	6	3.06	1.5	1	1	1	6.58	1.14	27	0.58	0.92	21	1.15	78			1.87	3114	0.89	11.67	12	11	1987	0	10.6	9	77.78	9	7	77.78	100	0	3	2	3	2	2	0
19539	1	35	22.862	6	2.1	1	1	3	1	7.68	2.43	88	0.75	4.67	44	2.27	161			0.65	617	3.37		16	11	2150	1	7.2	6	100	2	2	100	100	0	1	1	1	1	1	0
19550	1	36	25.654	7	1.78	4	1	1	1	6.72	3.03	49	0.76	5.43	30	2.27	133			4.98	1368	0.51	97.48	27	8	1125	0	14.6	7	50	6	3	50	100	0	1	1	1	1	1	0
19550	1	36	22.866	3	1.78	4	1	1	1	5.58	2.04	41	0.38	1.78	45	1.45	205			2.07	1054	0.38	52.5	18	8	1000	0	11.5	5	66.67	3	2	66.67	100	0	1	0	1	1	1	0
19552	1	35	23.634	7	1.36	2	1	1	1	4.91	1.93	53	0.44	6.86	43	1.96	86			4.07	882	0.41	70.43	21	7	955	0	10	5	100	6	6	100	100	0	4	3	4	3	3	0
19570	1	35	22.206	5	0.47	3	1	3	1	7.25	2.86	55	0.89	3.49	51	3.59	117			3.57	687	0.48	50.18	28	8	1125	0	10.4	4	100	3	3	100	100	0	2	2	0	0	2	0
19574	1	30	24.038	4	1.66	8	1	1	1	6.27	1.63	32	0.4	3.58	19	3.39	55			2.77	3374	0.87	13.28	38	13	3050	0	8.4	6	83.33	6	5	83.33	100	0	2	2	2	1	1	0
19577	1	38	20.135	9	2.33	2	1	2	1	8.79	5.99	66	0.29	6.68	59			2.62	173				65.95	24	9	1100	0	8.9	3	75	4	3	75	100	0	1	1	0	0	1	0
19578	1	36	22.833	8	1.35	6	1	1	1	7.85	2.76	32	0.63	2.58	59	4.38	294			1.45	960	0.14	50.17	30	8	1262	0	9.2	5	80	5	5	80	100	0	3	2	3	3	3	0
19580	1	25	24.539	15	2.68	4	1	1	1	6.89	2.89	41	0.58	2.54	50	1.28	197			2.91	3358	1.39	70.44	24	10	1525	0	6	10	91.67	12	12	91.67	100	0	5	5	5	5	5	0
19583	1	33	19.1	5	1.98	13	1	3	1	10.15	3.79	28	0.44	6.55	38			2.93	172	3.33	675	0.25	37.3	30	8	875	0	6.1	2	100	5	5	100	100	0	4	3	4	3	3	0
19592	0	28	21.077	7	3.95	3	1	1	1	7.76	16.84	51	0.6	8.07	66	13.98	282	7.51	614	5.63	1469	0.74	68.96	60	9	1025	1	9.2	9	88.89	9	8	88.89	100	0	4	3	4	3	3	0
19601	1	29	27.054	3	2.07	7	1	4	1	7.56		30	0.4	2.5	38	1.1	80			1.15	2396	0.93	35.54	36	13	2337	0	9.8	8	50	6	3	50	100	0	2	2	2	1	1	0
19602	1	29	22.583	6	1.81	0.5	1	2	2	8.34	1.88	15	1.34	3.34	34			1.68	96	0.79	1056	0.59	31.7	36	10	1715	0	7.6	8	100	6	4	100	100	0	2	1	0	0	2	0
19603	1	36	22.206	3	1.78	1	1	3	1	9.36	3.8	69	0.29	8.27	29			5.28	239	5.35	387	0.12	121.85	22	6	812	0	4.6	2	50	4	2	50	100	0	2	2	0	0	2	0
19614	0	30	21.565	4	2.45	2	1	1	1	7.05	4.4	75	0.26	2.38	157	3.22	104			1.64	951	0.5		40	9	1462	1	12.8	3	100	3	3	100	100	0	2	2	2	2	2	0
19617	1	26	24.305	9	4.04	0.5	1	1	1	8.92	5.49	29	0.35	4	27	5.89	71	5.66	43.1	2.12	1793	0.69	75.47	48	10	1587	0	11.7	0	100	8	8	100	100	0	4	3	4	3	3	0
19623	1	38	23.495	7	1.37	2	1	3	1	6.46	2.15	27	0.5	2.58	47			2.2	116	1.08	1479	0.28	57.49	23	9	1362	0	6.2	3	100	3	3	100	100	0	2	1	2	1	1	0
19623	1	38	23.922	6	1.37	2	1	3	1	8.62	2.7	62	0.34	4.18	38	1.3	125	2.49	616	2.56	1079	0.81	86.01	24	9	1312	0	7.8	2	50	4	2	50	100	0	1	0	1	1	1	0
19634	1	39	23.233	6	2.85	1	1	1	1	6.54	2.75	18	0.95	3.55	19			1.1	82	3.46	2003	0.69	40.93	36	10	1637	0	8.9	9	100	9	9	100	100	0	5	5	5	5	5	0
19636	0	36	19.818	4	0.22	2	1	3	1	10.07	2.6	49	0.33	5.69	47	6.81	77	8.33	146	3.29	269	0.25	50.74	60	10	1737	0	10.2	1	100	1	1	100	100	0	1	0	1	1	1	0
19645	1	36	19.467	7	1.94	1	1	3	1	9.59	4.06	47	0.74	5.35	48			3.91	216	4.12	1630	0.77	112.95	40	10	1712	0	5.7	9	100	7	7	100	100	0	4	3	4	4	4	0
19654	1	30	22.719	4	1.99	5	1	3	1	10.23	3.9	29	0.74	5.26	4			4.97	17	2.67	788	0.4	20.26	52	13	2550	0	7.8	3	100	2	2	100	100	1	0	0	0	0	0	0
19654	1	30	22.516	3	2.24	5	1	3	1	10.32	3.42	17	0.18	4.04	18	3.96	36			3.68	557	0.51	23.17	40	13	2550	0	10	3	100	1	1	100	100	0	1	1	0	0	1	0
19656	1	30	20.569	9	2.44	1	1	1	1	8.98	2.97	37	0.17	6.23	45	4.56	103			3.33	2630	0.53	75.04	48	10	1600	0	11	9	100	8	8	100	100	0	5	4	5	3	3	0
19676	1	29	23.624	7	0.91	0.5	1	3	1	5.88	2.56	49	0.31	2.93	30			1.5	92	2.93	1141	0.31	52.73	28	9	1387	0	6.4	6	80	5	5	80	100	0	2	2	2	1	1	0
19683	1	40	19.433	8	2.29	2	1	1	1	6.6	2.49	38	0.37	3.57	35	1.56	146			1.79	3330	0.71	42.65	30	10	1850	0	8.1	10	75	8	6	75	100	0	4	4	4	4	4	0
19688	1	27	23.438	4	1.8	1	1	5	1	8.27	3.17	33	0.59	4.33	17	1.57	128			1.72	2346	0.36	98.65	40	10	1687	0		5	75	4	4	75	100	0	2	1	0	0	2	0
19695	0	29	18.195	9	2.39	4	1	2	1	9.13	7.45	47	0.24	9.96	63	7.4	274			0.98	1318	0.42	147.33	44	10	1600	1	10.1	5	85.71	7	7	85.71	100	0	4	2	4	3	3	0
19696	1	33	24.609	7	0.79	2	1	3	1	8.09	1.87	24	0.34	3.91	16	1.62	62			0.45	1894	0.3	37.56	56	13	2587	0	9.7	10	100	7	7	100	100	0	4	4	4	3	3	0
19704	1	25	21.001	8	1.87	4	1	1	1	8.06	3.08	72	0.49	2.43	102	5.05	430			1.58	2365	0.88	89.53	40	9	1150	0	6.6	8	85.71	7	6	85.71	100	0	3	2	3	3	3	0
19705	1	33	27.689	5	0.76	7	1	3	1	8.49	3.38	21	0.76	3.64	12	1.37	90			1.3	1365	0.3	23.64	62	11	1962	0	8.2	6	66.67	3	2	66.67	100	0	2	0	2	0	0	0
19705	1	33	24.92	7	0.76	7	1	3	1	7.16	2.24	25	0.34	3.86	28	3.2	227			2.29	1373	0.45	2.57	43	10	1600	0	8	4	66.67	3	2	66.67	83.33	0	1	1	1	1	1	0
19711	1	32	20.478	9	1.97	3	1	1	1	7.35	4.16	61	0.33	2.37	90			4.27	373	2.17	1887	0.24	74.63	32	10	1425	0	10.5	7	66.67	6	5	66.67	100	0	2	2	2	2	2	0
19723	1	31	21.875	8	5.69	4	1	4	1	5.69	3.53	8	0.18	4.08	17	1.89	44			1.28	1721	0.84	23.04	34	11	2000	0	12	10	100	8	8	100	100	0	3	2	3	3	3	0
19731	0	29	19.052	10	1.49	8	1	1	1	9.36	5.83	35	0.25	10.89	49	5.37	150			3.33	1691	0.91	69.45	62	10	1650	1	7	7	100	4	4	100	100	0	2	1	0	0	2	0
19752	1	30	20.117	13	1.99	2	1	1	1	7.64	3.38	29	0.83	4.57	41	7.25	101			4.45	1183	0.47	57.79	44	9	1425	0	7.2	5	80	5	5	80	100	0	3	1	0	0	3	0
19754	1	27	26.172	9	1.51	4	1	1	1	7.13	1.05	38	0.41	2.97	30	2.02	59			1.5	2602	0.6	31.74	45	11	1962	0	8.9	11	77.78	9	7	77.78	100	0	2	2	2	0	2	0
19755	1	35	23.422	7	1.98	2	1	1	1	10.92	3.94	40	0.58	6.64	37	3.17	174			2.56	1101	0.57	61.84	22	9	1412	0	11	0	60	5	3	60	100	0	2	1	2	1	1	0
19757	0	30	20.202	10	1.71	3	1	1	1	7.19	1.71	76	0.42	2.76	68	4.97	348	5.97	1154	2.14	1747	0.39	67.33	50	7	1100	0	10.3	4	75	4	4	75	100	0	3	2	3	2	2	0
19762	0	35	19.879	7	2.1	1	1	1	1	7.27	6.47	67	0.54	5.65	108	7.29	377			3.91	2655	1.18		44	10	1500	0	10.1	6	80	5	4	80	100	0	4	4	4	4	4	0
19768	0	31	23.225	12	1.94	0.1	1	1	1	7.02	3.26	44	1.31	2.93	77	6.22	345			4.63	1521		72.26	40	8	1125	0	7.9	6	100	4	4	100	100	0	2	1	2	2	2	0
19778	1	28	22.321	8	1.36	2	1	1	1	7.62	4.38	89	1.19			4.87	110	3.96	340	3.32	2648	0.38	77.83	42	9	1462	0	12.4	7	85.71	7	6	85.71	100	0	2	1	0	0	2	0
19805	1	28	26.37	6	1.45	5	1	1	1	6.15	3.89	47	1.9	3.04	43	3.19	112			6.76	1727	2.12	75.39	20	10	1875	0	10	10	85.71	7	6	85.71	100	0	2	2	2	2	2	0
19810	1	34	24.219	5	2.3	12	1	1	1	8.51	2.02	24	0.95	3.22	16	2.28	53			1.59	1383	0.27	48.07	40	10	1762	0	10.1	7	100	6	6	100	100	0	5	5	5	5	5	0
19824	0	34	22.206	10	3.68	3	1	1	1	7.83	6.11	36	0.29	5.29	44			3.55	372	9.66	4770	1.72	97.93	46	9	1450	0	9	10	83.33	12	11	83.33	100	0	2	2	0	0	2	0
19829	1	40	25.462	8	1.59	3	1	3	1	6.46	3.06	21	0.21	2.52	66	4.26	235			3.26	1019	0.23	35.29	34	8	1425	0	9.2	5	100	5	5	100	100	0	3	3	3	2	2	0
19842	1	24	21.75	4	1.43	3	1	4	1	7.52	7.18	33	0.22	6.32	20			4.27	70	2.24	1097	0.43	39.23	46	11	2000	0	8	4	75	4	3	75	100	0	2	1	2	1	1	0
19846	1	37	23.936	8	2.95	1	1	2	1	6.84	2.84	36	0.07	5.79	47			3.95	59	2.05	1868	0.96		43	12	3513	0	7.9	7	100	6	6	100	100	0	3	2	3	3	3	0
19850	1	33	20.957	5	2.17	3	1	1	1	6.57	1.97	30	0.16	6.04	35			2.57	115	3.38	1619	0.7	100.02	48	9	1175	0	5.3	8	100	7	7	100	100	0	4	3	4	4	4	0
19866	1	34	24.302	5	1.19	2	1	2	1	10.04	4.34	26	0.16	4.58	25	4.7	59			3.13	523	0.37	63.32	36	11	1887	0	7.8	5	50	4	2	50	100	0	1	0	1	1	1	0
19881	1	29	25.283	15	1.95	4	1	1	2	8.02	5.13	19	0.93	5.51	23	5.89	64			1.62	1276	0.39	73.82	57	10	1575	0	7.1	9	85.71	8	7	85.71	100	0	4	4	4	4	4	0
19900	1	34	23.335	6	1.56	12	1	1	1	10.24	1.74	63	0.16	2.78	55			3.36	89	4.15	1509		55.51	52	10	1750	0	9.4	7	80	5	4	80	100	0	3	2	3	2	2	0
19928	0	40	20.173	6	4.17	10	1	2	1	9.33	2.81	38	0.58	6.8	39			6.02	130	4.02	1069	0.99	53.16	56	10	1700	0	9.6	4	100	6	6	100	100	0	3	2	0	0	3	0
19932	1	32	21.926	13	2.2	11	1	1	1	5.28	4.09	134	0.59	10.92	28	6.79	74			2.38	1070	0.61	43.79	48	12	1975	1	7.1	0	66.67	3	2	66.67	100	0	2	1	2	2	2	0
19950	1	26	21.077	7	2.08	5	1	2	2	6.02	3.05	14	0.39	2.66	41	2.18	126			1.48	1384	0.37	47.92	46	10	1500	0	9	5	100	6	4	100	100	0	2	0	0	0	2	0
19955	0	31	21.926	6	1.31	3	1	1	1	8.7	2.46	33	0.41	3.34	35	3.15	116			4.37	1591		53.67	52	9	1187	0	7.4	9	60	5	3	60	100	0	3	2	3	2	2	0
19966	1	31	26.898	5	0.74	1	1	1	1	9.68	3.17	29	0.65	4.12	25			2.8	60	2.96	806	0.25	15.44	50	12	2100	0	11.3	3	75	4	3	75	100	0	3	3	3	2	2	0
19977	1	40	20.703	7	3.21	9	1	1	1	6	3.26	64	1.02	3.85	51	2.86	162			4.86	2368	0.52	60.59	42	10	1625	0	9.7	9	62.5	8	6	62.5	100	0	3	2	3	2	2	0
19980	0	31	20.703	4	2.11	3	1	3	1	7.64	2.66	77	0.24	1.85	55	2.15	101	3.34	489	4.33	496		12.79	30	7	1000	0	6.2	1	66.67	3	3	66.67	100	0	1	1	1	1	1	0
19981	0	39	21.229	10	2.01	4	1	2	1	8.14	7.72	48	3.01	9.46	79	8.62	315			9.42	1623	0.8	95.81	42	8	1287	1	8.6	6	80	5	4	80	100	0	2	2	2	2	2	0
19996	1	22	18.427	6	2.88	4	1	2	1	9.15	4.6	49	0.52	4.94	45	1.95	417	4.09	1264	1.45	4123	0.6	79.05	33	11	1503	0	8.9	9	88.89	9	9	88.89	100	0	4	3	4	3	3	0
19997	0	30	20.83	11	1.95	2	1	4	2	7.45	5.33	31	0.72	6.39	37			2.99	133	5.52	1613	0.53	64.99	48	9	1412	0	9.2	7	100	7	4	100	100	0	2	1	0	0	2	0
20008	1	40	21.228	7	0.53	1	1	3	2	9.05	4.17	42	0.99	4.71	29	2.03	129			2.83	1854	0.51	32.27	36	10	1812	0	7.6	6	100	3	1	100	100	1	0	0	0	0	0	0
20015	0	31	22.893	4	0.49	4	1	3	1	11.96	5.53	38	0.49	5.73	33			3.38	84	8.25	450	0.57	114.31	26	8	1325	0	8.1	2	50	2	2	50	100	1	0	0	0	0	0	0
20015	0	31	22.893	6	0.49	4	1	3	2	11.3	4.65	47	0.77	6.24	37	6.47	42	6.96	122	4.07	438	0.28	114.31	26	10	1475	0	10.1	2	100	2	2	100	100	0	1	1	0	0	1	0
20017	1	29	20.761	5	0.94	2	1	3	1	10.99	6.48	30	0.64	6.34	36	6.64	110			3.04	1085	0.48	17.93	54	10	1712	0	8.2	3	100	3	3	100	100	0	2	1	2	2	2	0
20024	1	36	26.563	11	3.98	5	1	2	1	6.79	2.26	25	0.27	3.32	16			2.53	77	2.32	1465	0.39	25.27	40	11	2087	0	10.1	9	100	9	9	100	100	0	5	5	5	5	5	0
20028	1	33	27.239	6	2.08	6	1	2	2	8.29	3.57	39	0.47	3.45	22			2.56	65	1.94	1132	0.24	49.82	41	11	2062	0	12.5	5	100	4	4	100	100	0	2	2	2	2	2	0
20037	1	33	27.197	7	1.53	3	1	2	2	7.65	1.97	18	1.2	3.82	31	2.65	108			1.48	732	0.32	66.11	33	9	1400	0	12.5	0	100	4	3	100	100	0	2	2	0	0	2	0
20044	1	31	21.083	7	2.14	3	1	1	2	5.7	3.81	42	1.22	3.34	42	1.81	166			6.44	793	0.63	89.88	20	9	1075	0	8.9	3	100	4	3	100	100	0	2	1	2	1	1	0
20045	0	36	20.175	6	0.47	5	1	3	1	9.85	5.2	29	0.38	7.28	18	7.4	63			2.76	1196	0.38	58.49	72	11	1912	0	6.2	5	33.33	6	2	33.33	100	0	2	2	2	1	1	0
20050	1	31	25.217	9	2.11	3	1	1	1	7.21	1.6	24	0.29	2.65	38	1.86	76			3.63	1001	0.46	24.71	8	9	1612	0	9.8	8	87.5	8	7	87.5	100	0	3	2	3	3	3	0
20062	0	36	21.644	12	2.55	2	1	2	2	6.96	4.36	32	0.16	4.25	42	8.08	212			7.45	1500	1.45	37.2	40	8	1325	0	10.3	7	80	7	5	80	100	0	4	2	4	3	3	0
20063	1	33	23.047	13	2.99	1	1	5	2	9.87	5.75	190	0.23	4.12	45	2.67	142			3.87	2886	0.66	69.2	33	10	1687	0	7.5	11	87.5	10	8	87.5	100	0	3	3	3	3	3	0
20069	0	31	22.039	7	0.65	1	1	3	1	12.28	4.5	50	1.03	5.26	28	5.83	108	5.74	352	4.97	549	1.03	74.84	40	7	1200	0	7.4	1	50	2	1	50	100	0	1	1	0	0	1	0
20069	0	31	21.304	3	0.65	1	1	3	1	14.13	4.4	34	1.11	4.81	58	4.88	149	6.95	286	7.77	646	0.45	74.84	40	9	1300	0	7.6	1	50	2	1	50	100	0	1	0	1	0	0	0
20071	1	32	27.239	5	2.01	1	1	1	1	6.86	2.91	22	0.43	4.83	26	2.82	57	4.02	219	1.41	653	0.4	45.37	34	9	1425	0	6.7	3	75	4	3	75	100	0	2	2	2	2	2	0
20072	1	27	24.92	3	0.7	2	1	3	1	12.13	5.56	95	0.86	3.88	39	3.02	48	3.03	75	4.11	488	0.41	9.74	28	12	2775	0	8.6	1	100	2	2	100	100	0	1	0	1	1	1	0
20073	1	36	18.945	5	1.3	7	1	3	1	10.16	7.23	51	0.53	10.51	54			5.04	397	3.09	2710	0.82	111.84	46	10	1625	1	6.2	9	100	9	9	100	100	0	5	5	5	5	5	0
20077	1	28	24.435	14	5.41	6	1	4	2	9.75	7.57	19	0.65	6.77	28	2.93	100			4.08	2202	0.86	93.34	52	11	1912	0	9.7	9	100	10	10	100	100	0	4	3	4	3	3	0
20087	1	30	26.502	7	1.49	2	1	3	1	10.38	9.38	90	1.24	6.53	159	7.2	444			1.3	1941	0.48	56.67	46	10	1512	0	7.2	0	71.43	7	5	71.43	100	0	3	2	3	2	2	0
20091	1	33	21.231	6	0.93	1	1	3	1	7.55	2.45	53	1.02	3.57	50	2.58	178			1.24	2245	0.52	30.89	43	10	1575	0	12.7	8	83.33	6	6	83.33	100	0	3	2	3	3	3	0
20102	1	35	21.875	5	1.35	2	1	1	1	7.53	3.29	171	0.35	4.14	110	8.57	316			1.65	2658	1.1	49.81	55	10	1862	0	10.2	6	75	4	3	75	100	0	1	0	1	1	1	0
20119	1	33	27.408	10	2.63	8	1	1	1	8.12	2.4	27	0.59	3.58	45			2.26	59	1.17	1871	0.41	50.09	44	11	2362	0	7.8	8	62.5	8	5	62.5	100	0	3	3	3	3	3	0
20122	0	24	20.202	20	3.96	2	1	2	1	7.92	7.31	43	0.54	7.3	40	8.94	168			3.98	2769	0.47	101.57	60	10	1225	0	7.2	12	100	9	9	100	100	0	5	4	5	5	5	0
20128	0	34	24.456	10	3.44	4	1	4	2	8.51	6.67	54	0.13	5.27	63	7.04	288			3.16	1477	0.81	104.55	50	9	1275	0	6.4	4	100	4	4	100	100	0	2	1	0	0	2	0
20129	1	40	20.324	6	1.71	0.5	1	3	1	8.43	3.39	23	0.2	1.77	29	1.28	93			2.51	1525	1.05	43.73	38	10	1750	0	7.2	7	66.67	9	6	66.67	100	0	2	1	0	0	2	0
20137	1	32	27.282	9	1.5	12	1	1	1	5.88	2.1	61	0.31	2.41	82	2.98	178			4.49	2310	1.51	34.05	40	10	1812	0	8	6	100	9	9	100	71.43	0	5	5	5	3	3	0
20138	1	38	18.026	7	1.97	2	1	1	1	7.78	4.83	53	0.19	5.32	50	4.18	213	5.17	895	4.31	4013	0.95	50.28	48	9	1425	0	9.2	7	66.67	6	4	66.67	100	0	2	1	0	0	2	0
20139	1	33	19.628	8	6.54	3	1	1	1	10.82	7.86	42	0.41	7.37	72	7.37	72			2.94	2884	1.08	97.69	40	9	1175	0	5.2	10	100	7	7	100	100	0	4	4	4	4	4	0
20143	0	30	21.304	9	6.88	4	1	1	2	6.84	10.93	32	0.92	11.19	38	8.11	521	3.82	1588	3.18	3861	0.89	93.81	36	10	1512	1	11	8	100	8	7	100	100	0	4	3	4	2	2	0
20146	1	37	23.624	3	1.28	8	1	3	1	8.5	4.05	36	0.89	5.24	35			3.3	239	3.64	2007	1.26	51.38	58	11	1812	0	5.5	7	66.67	6	4	66.67	100	0	2	1	2	0	2	0
20152	0	31	19.333	5	2.78	2	1	1	1	8.92	5.61	28	0.31	8.72	18	4.83	262			4.73	1984	0.75	67.45	42	10	1375	0	13.4	9	100	8	8	100	100	0	4	3	4	4	4	0
20153	1	30	19.477	8	1.47	3	1	1	1	8.68	7.69	42	0.61	7.97	65	4.74	121			4.19	2199	0.5	67.34	54	10	1625	0	8.4	8	77.78	9	8	77.78	100	0	4	4	4	4	4	0
20160	1	29	18.73	6	0.9	4	1	3	1	10.86	5.89	70	0.25	5.9	74			6.26	241	2.53	1925	0.84	80.85	62	10	1725	0	7.6	4	100	4	4	100	90	0	2	1	0	0	2	0
20162	1	28	19.628	9	0.92	0.5	1	3	1	8.46	3.65	27	0.9	4.81	50			2.53	136	1.5	1851	0.46	98.73	35	10	1450	0	10.8	0	100	6	6	100	100	0	5	5	5	5	5	0
20176	1	30	20.569	15	1.43	2	1	1	1	8.07	3.37	47	0.86	4.64	41			3.94	139	0.54	2119	1.13	90.7	38	11	1700	0	7.6	11	80	10	10	80	100	0	5	4	5	5	5	0
20177	1	36	25.631	4	2.9	2	1	3	1	6.05	3.07	72	0.33	5.7	37			6.32	56	2.82	1950	0.67	12.14	47	14	3250	0	9.7	5	75	4	4	75	100	0	2	2	2	2	2	0
20189	1	37	19.433	8	1.33	3	1	3	1	9.92	3.88	50	0.09	4.11	64	2.22	176			3.77	1352	0.25	98.5	22	8	875	0	6.2	4	75	4	3	75	100	0	2	2	0	0	2	0
20202	1	34	19.1	7	2.2	0.5	1	1	1	5.64	5.05	22	0.56	4.86	69			4.75	999	2.55	1533	0.42	71.15	28	7	1000	0	9.1	7	66.67	6	4	66.67	100	0	3	3	3	3	3	0
20206	1	38	25.817	10	1.29	2	1	1	1	7.61	2.5	16	0.52	4.33	32			2.36	192	2.95	3104	0.69	61.74	32	8	1475	0	10.2	4	80	5	4	80	100	0	2	1	0	0	2	0
20208	1	28	18.73	6	1.59	4	1	2	1	4.76	3.68	22	1.28	4.81	12	2.65	128			1.31	1820	1.51	44.4	34	10	1687	0	9.8	0	75	8	7	75	100	0	4	3	4	4	4	0
20211	1	35	21.799	9	1.68	3	1	1	1	9.58	3.83	45	0.77	11.09	32			4.46	105	7.4	1855	0.61	102.48	44	10	1662	1	13	5	50	6	3	50	100	0	3	3	3	3	3	0
20215	1	36	25.406	5	0.58	2	1	3	1	10.6	4.88	21	0.28	5.47	30			2.89	64	3.3	1560	0.83	57.78	37	11	1987	0	10	8	100	5	5	100	83.33	0	3	2	3	2	2	0
20224	1	38	23.047	5	0.6	4	1	3	1	8.31	1.54	11	0.44	1.99	24	2.49	97			1.39	902	0.19	25.6	24	12	1787	0	5.9	3	100	3	3	100	100	0	1	1	1	1	1	0
20226	1	28	22.547	12	3.86	2	1	1	1	6.32	1.68	24	0.23	2.67	27			6.72	164	3.83	1233	0.57	65.99	36	10	1375	1	8.2	6	100	7	7	100	100	0	5	5	5	4	4	0
20237	1	40	22.6	7	1.41	2	1	1	1	7.19	2.34	109	0.45	6.61	80	2.24	258			0.92	1849	0.21	39.06	36	10	1862	0	9.8	5	100	4	4	100	100	0	1	0	1	0	0	0
20237	1	40	24.655	8	1.41	2	1	1	1	9.42	2.72	139	0.45	5.04	134	5.01	403			3.11	813	0.06	39.06	36	10	1637	0	9.8	3	75	4	3	75	100	0	1	1	1	0	0	0
20239	1	30	19.228	6	4.33	4	1	4	1	4.8	7.24	42	0.68	6.3	57	3.75	79			3.09	5217	0.76	46.51	36	10	1687	0	7.5	13	77.78	9	7	77.78	100	0	2	1	0	0	2	0
20240	1	33	21.289	10	7.5	7	1	1	2	7.88	4.75	19	0.98	8.97	8	2.26	121			2.9	3118	0.85	67.9	34	10	1687	0	17.1	9	100	9	6	100	100	0	3	2	3	3	3	0
20241	1	37	20.635	6	0.86	10	1	3	1	8	2.68	33	0.38	3.03	21			1.68	146	2.86	2627	0.5	56.73	20	12	2050	0	13.8	8	100	6	6	100	100	0	2	0	2	1	1	0
20241	1	37	21.007	7	0.86	10	1	3	1	8.86	0.54	72	0.64	3.83	55	1.7	205			2.64	101	0.27	56.73	20	8	1125	0	7.5	4	100	3	3	100	100	0	1	0	1	1	1	0
20247	1	39	24.878	6	1.56	8	1	3	1	7.84	2.54	18	0.37	2.01	22			1.74	110	4.62	1008	0.43	70.34	27	10	1450	0	8.6	5	50	6	4	50	75	0	3	2	3	2	2	0
20251	1	37	21.908	5	0.59	2	1	3	2	7.43	1.98	21	0.24	3.77	26	1.84	58	4.13	191	1.39	999	1.39	60.84	26	11	1812	0	8.6	6	100	5	3	100	100	0	2	1	0	0	2	0
20262	0	34	20.546	10	3.16	9	1	1	1	8.47	5.23	55	0.75	7.95	27			7.46	147	4.57	1176	0.97	132.56	44	9	1300	0	10.9	6	80	5	4	80	100	0	2	2	2	1	1	0
20262	1	35	20.957	8	3.16	9	1	1	1	12.57	4.9	69	0.72	7.59	14			4.29	108	2.23	1684	0.69	132.56	44	10	1625	0	6.1	7	50	4	2	50	100	0	1	1	1	1	1	0
20267	1	33	22.266	12	2.45	1	1	2	1	11.8	9.54	30	0.56	7.84	50			7.07	151	5.01	716	0.6	123.36	30	8	1000	0	7.5	2	100	4	4	100	100	0	2	2	0	0	2	0
20268	1	33	20.546	9	2.11	1	1	1	1	11.57	5.26	11	0.27	7.07	22	3.91	44			4.6	20.36	0.64	87.93	42	12	2200	0	6.8	7	75	4	3	75	100	0	1	1	1	1	1	0
20272	1	33	24.244	11	2.56	2	1	1	1	7.13	3.24	25	0.19	3.17	24			2.62	79	2.82	715	0.44	61.12	30	9	1450	0	9.7	5	100	5	5	100	100	0	3	1	3	3	3	0
20278	1	25	25.403	11	1.92	4	1	1	2	6.59	3.62	16	1.24	4.91	23	2.06	78			3.15	917	0.15	29.87	23	10	1687	0	9.5	6	100	5	4	100	100	0	2	2	2	2	2	0
20279	1	33	22.6	5	1.6	10	1	2	2	8.23	3.38	78	0.64	3.18	106	4.69	212			3.41	1205	1.03	69.42	42	9	1300	0	8.5	5	100	5	5	100	100	0	3	3	3	3	3	0
20285	0	30	27.917	7	3.54	6	1	5	1	8.36	5.18	15	0.37	5.56	16	5.92	1.37	7.34	451	2.3	875	0.57	55.95	48	9	1587	0	10.7	5	100	5	5	100	133.33	0	3	2	3	3	3	0
20287	1	27	25.036	6	0.4	1	1	3	1	7.51	3.62	18	0.47	4.06	26	3.38	127			1.39	1465	0.44	69.58	29	10	1687	0	7.5	6	100	5	5	100	100	0	3	2	3	2	2	0
20297	0	40	21.719	9	2.18	3	1	2	1	7.84	4.25	42	0.31	4.98	80	12.94	439	9.19	702	6.43	2652	0.62	77.55	48	8	1212	1	8	0	83.33	6	5	83.33	100	0	4	3	4	3	3	0
20305	1	29	26.219	16	3.92	3.5	1	4	1	6.87	4	23	0.46	4.03	22	3.93	20			2.27	676	0.37	13.21	38	13	2700	0	9.2	3	66.67	3	2	66.67	90	0	2	1	2	2	2	0
20309	1	26	22.676	3	2.2	1	1	3	1	9.24	3.34	34	0.77	5.7	21	5.63	87			3.61	693	0.57	61.1	32	9	1375	0	7	3	50	2	2	50	100	0	1	0	1	0	0	0
20332	1	30	24.035	6	1.33	3	1	1	1	7.17	3.3	16	0.33	4.05	22	3.06	93			2.46	1586	0.7	65.89	38	10	1612	0	8.1	6	100	5	5	100	100	0	4	3	4	4	4	0
20336	1	30	18.819	14	1.6	4	1	4	2	10.91	4.56	34	0.6	8.78	57	3.63	134			2	1938	1.12	87.11	42	12	1962	0	7.4		85.71	7	7	85.71	100	0	2	1	0	0	2	0
20344	1	33	21.083	8	1.26	2	1	1	1	9.78	3.98	29	0.34	9.79	20	5.33	88			3.42	1846	0.43	107.47	50	12	2362	0	5.2	5	100	4	4	100	100	0	1	0	1	1	1	0
20349	1	33	22.68	6	1.9	1	1	1	1	7.38	4.74	15	0.83	4.97	24			3.52	56	4.15	643	0.43	51.23	38	10	1737	0	7.4	4	100	5	5	100	100	0	4	4	4	3	3	0
20350	1	40	22.676	6	2.83	6	1	1	1	7.78	4.26	22	0.84	3.56	38	3.8	201			3.18	1755	0.45	75.7	38	9	1387	0	9.9	5	66.67	6	4	66.67	100	0	2	2	2	1	1	0
20354	1	37	21.91	7	0.59	13	1	1	1	8.71	3.22	24	0.21	4.45	36			2.76	78	3.91	957	0.25	43.91	26	10	1825	0	7.5	6	75	4	3	75	100	0	2	1	2	2	2	0
20367	1	28	23.147	6	0.7	4	1	1	1	10.31	2.47	70	0.36	1.91	43	3.86	177	3.5	272	2.35	549	0.19	22.71	34	7	937	0	8.6	3	75	4	3	75	100	0	1	0	1	1	1	0
20367	1	28	23.533	4	0.7	4	1	3	1	9.35	1.98	49	0.7	1.94	55	3.77	196	2.58	734	8.74	1138	0.53	23.21	34	8	1100	0		3	50	2	1	50	100	1	0	0	0	0	0	0
20368	1	27	25.637	10	0.74	0.8	1	3	1	9.27	3.22	33	0.39	4.17	35	5.36	68	5.89	249	4.87	634	0.29	38.27	44	9	1325	0	5.2	2	100	4	4	100	100	0	1	0	0	0	1	0
20368	1	27	25.637	4	0.74	0.9	1	3	1	8.95	3.71	37	0.36	6.88	32	3.85	73			7.63	572	0.5	43.6	32	8	1175	0	4.9	3	100	3	3	100	100	0	1	0	0	0	1	0
20373	1	39	21.875	6	1.75	0.5	1	1	1	8.97	2.03	28	0.16	4.04	14	2.37	103			3.49	2840	0.44	81.08	44	10	1875	0	8.4	0	66.67	10	5	66.67	100	0	3	3	3	3	3	0
20388	1	35	21.926	6	0.69	7	1	3	2	8.2	2.5	13	0.63	3.43	35	3.35	82			2.11	270	0.45	47.22	41	7	825	0	8.7	1	100	1	1	100	100	0	1	1	1	1	1	0
20388	1	35	23.191	6	0.69	7	1	3	2	9.81	4.13	56	0.92	5.97	36	6.44	165	4.51	644	3.17	1536	0.38	47.22	41	10	1362	0	9.7	0	100	6	6	100	100	0	3	2	3	1	1	0
20389	1	31	22.522	8	1.28	7	1	1	1	7.3	2.9	21	0.31	5.17	29	2.35	176			3.66	1406	0.75	57.9	34	10	1537	0	7.6	8	80	5	5	80	100	0	3	2	3	3	3	0
20391	1	27	18.369	8	2.01	1	1	4	1	7.95	4	25	0.51	7.18	21	2.49	125			4.31	4230	1.28	61.26	44	10	1625	0	6.2	12	66.67	9	7	66.67	100	0	4	4	4	4	4	0
20392	0	38	19.651	9	6.56	5	1	1	1	7.87	7.41	15	0.69	3.8	35	3.78	209			4.39	3925	1.07	75.11	56	10	1425	0	7	10	44.44	9	7	44.44	100	0	3	3	3	2	2	0
20412	1	38	23.875	7	0.64	2	1	3	1	7.99	3.32	18	0.72	4.53	28	3.88	64			1.36	985	0.51	105.65	40	10	1775	0	8	5	100	5	5	100	100	0	2	0	2	1	1	0
20413	1	35	23.052	8	2.56	1	1	5	2	6.32	5.65	5	0.41	2.62	66	4.87	432			0.71	2621	1.04		54	9	1612	0	8	11	90	11	10	90	100	0	5	5	5	3	3	0
20414	1	27	26.172	11	3.18	2	1	1	1	5.33	4.43	16	0.54	4.11	34	3.28	233			3.86	2197	0.37	92.37	40	9	1400	0	8.8	9	80	10	9	80	100	0	5	4	5	5	5	0
20417	0	33	21.99	7	2.09	4	1	3	1	9.56	4.42	98	0.87	5.46	83	17.21	318	6.33	624	4.66	422	0.32	81.02	46	7	975	1	6.6	3	66.67	3	2	66.67	100	0	2	2	0	0	2	0
20424	1	27	23.052	6	1.84	1	1	1	1	7.94	2.85	43	0.76	2.79	49	2.35	123			1.72	2117	0.43	42.77	36	10	1875	0	8.2	11	88.89	9	8	88.89	100	0	4	3	4	4	4	0
20443	0	38	26.839	12	3.37	2	1	2	2	8.15	9.68	52	0.25	9.53	43	6.49	203	13.8	915	12.92	2978	0.69	85.55	28	9	1512	1	10.4	6	100	7	7	100	100	0	4	4	4	2	2	0
20445	1	31	19.922	10	2.2	2	1	1	1	7.63	3.35	72	0.84	4.98	24	3.94	165	3.82	994	2.62		0.65	62.36	44	11	1625	0	6.4	6	83.33	12	11	83.33	0	0	4	4	4	4	4	0
20447	0	30	25.437	16	7.43	6	1	4	2	9.26	5.92	84	1.09	9.97	87	8.41	458			4.47	2858	0.85	62.28	60	9	1275	0	15.4	10	100	9	9	100	100	0	4	3	4	4	4	0
20464	1	34	22.547	9	2.16	1	1	1	1	10.53	2.95	75	1.26	3.16	58	2.31	183	6.74	371	3.61	1410	0.68	68.3	40	9	1450	0	7.6	4	83.33	6	5	83.33	100	0	3	2	3	3	3	0
20481	0	27	18.827	7	3.77	0.7	1	5	2	10.27	3.87	43	0.19	3.82	69	5.51	588			9.29	1643	0.6	76.9	40	9	1250	0	9.1	9	100	7	7	100	100	0	4	3	4	4	4	0
20490	1	35	25.104	12	3.87	1	1	1	1	8.1	4.89	15	0.35	5.88	21	5.61	150			2.58	3885	1.49	51.48	46	12	2025	0	11.4	7	20	10	2	20	100	0	1	1	0	0	1	0
20490	1	35	25.104	7	3.87	1	1	1	1	7.82	3.6	33	0.16	7.04	50	5.56	101			2.34	2321	0.98	40.81	52	11	2100	0	9.7	8	44.44	9	4	44.44	100	0	1	1	0	0	1	0
20494	1	33	19.724	11	4.25	2	1	1	1	9.04	3.51	47	0.58	5.06	59	2.29	227	3.14	1402	2.64	4611	0.94	57.03	34	9	1162	0	5.1	9	85.71	7	6	85.71	100	0	3	1	3	2	2	0
20502	1	30	20.202	5	2.3	3	1	3	1	10.82	8.02	36	1.77	9.93	30	4.99	193			5.22	658		73.2	42	9	1675	0		0	100	6	6	100	100	0	3	3	3	3	3	0
20503	0	33	19.922	8	3.21	2	1	1	1	8.1	1.99	57	2.04	5.49	36	6.74	300			8.72	617	1.16	76.35	40	8	1175	0	7	4	100	4	4	100	100	0	3	3	3	2	2	0
20504	1	39	20.313	8	1.14	4	1	1	1	8.38	4.01	45	0.95	4.51	45	4	313	1.79	920	3.95	1764	0.86	84.8	38	9	1612	0	9.7	5	100	4	4	100	100	0	2	1	2	2	2	0
20514	1	32	25.559	9	2.43	2	1	1	1	5.49	3.49	57	0.26	2.7	41	3.09	92			3.39	940	0.23	14.41	42	10	1537	0	10.2	3	100	5	5	100	100	0	4	3	4	4	4	0
20515	1	33	22.032	5	1.11	3	1	3	1	10.6	4.74	51	0.46	8.29	31	6.59	46	8.56	174	6	1661	0.59	73.77	48	12	2287	0	6.5	4	75	4	4	75	100	0	1	1	0	0	1	0
20515	1	33	23.634	7	2.13	3	1	3	1	11.18	5.05	54	0.77	6.62	24	4.91	36	8.17	197	7.69	965	0.66	75.96	54	14	2062	0	6.5		75	4	3	75	100	0	2	2	0	0	2	0
20523	0	40	20.061	11	2.8	6	1	1	2	7.15	7.11	7	0.23	10.04	93	7.48	540			4.92	2779	0.8	134.9	48	8	1225	1	7.5	8	85.71	8	7	85.71	100	0	3	2	3	2	2	0
20526	1	26	22.641	12	2.38	4	1	1	1	6.51	2.72	44	0.57	5.23	34	5.43	214	5.13	912	2.8	2641	1.36	37.9	34	9	1212	0	12.7	10	87.5	8	8	87.5	100	0	3	2	3	3	3	0
20527	1	37	18.962	7	2.59	1	1	1	1	10.36	4.14	57	0.26	2.03	197			1.42	445	0.89	2006	0.24	49.68	32	9	1500	0	5.9	8	80	5	4	80	100	0	2	1	2	2	2	0
20535	1	35	25.637	4	1.27	7	1	1	1	6.81	4.42	34	0.71	3.73	36	3.25	117			3.06	4285	0.9	35.69	34	12	2562	0	8.2	2	60	5	3	60	100	0	2	1	2	1	1	0
20544	1	34	25	6	2.04	2	1	1	1	6.5	3.75	39	0.4	5.79	60	5.19	230	7.51	553	3.39	1097	0.14	107.38	30	8	950	0	9.5	5	50	2	1	50	100	0	1	0	0	0	1	0
20544	1	35	24.219	6	2.04	2	1	1	1	8.13	3.93	59	0.09	7.39	43	3.84	159			4.35	761	0.14	107.38	30	10	1000	0	9.8	4	100	2	2	100	100	0	1	0	0	0	1	0
20547	1	30	23.233	13	3.26	0.5	1	1	1	9.11	3.14	48	0.56	3.58	40	2.86	110			2.39	3600	1.27	55.36	22	10	1675	0	9	9	85.71	7	7	85.71	100	0	3	2	3	3	3	0
20548	1	34	21.639	7	3.34	0.4	1	1	1	8.15	5.09	69	0.5	6.94	56	5.72	205			4.81	3277	1.18	45.28	32	9	1587	0	9.3	9	66.67	9	7	66.67	100	0	5	4	5	4	4	0
20555	1	29	19.147	9	1.93	1	1	1	1	8.3	5.21	72	0.18	4.48	28	1.57	120			1.12	1462	0.5	81.24	44	10	1375	0	6.7	6	66.67	6	5	66.67	100	0	3	3	3	3	3	0
20565	1	35	26.058	6	1.69	2	1	2	1	5.91	2.72	25	0.43	2.53	54	3.47	116			5.59	1559	1.01	33.64	29	10	1637	0	5.7	7	80	5	4	80	100	0	2	1	0	0	2	0
20566	1	34	18.907	9	2.11	4	1	1	1	9.94	6.47	66	1.28	10.7	35	4.39	225	5.43	947	4.96	2351	1.53	117.1	38	9	1225	1	9.7	8	60	5	3	60	100	0	3	2	3	2	2	0
20569	1	32	19.517	9	1.88	1	1	1	1	8.31	3.92	45	1.04	4.62	55	2.83	150			5.7	3656	1.18	63.46	30	9	1600	0	7.6	8	80	5	5	80	100	0	2	1	2	2	2	0
20575	1	30	20.082	7	2.27	3	1	1	1	5.79	1.64	19	0.48	2.54	31	2.16	122			5.23	1196	0.68	45.99	44	11	1562	0	7	9	83.33	6	5	83.33	100	0	3	2	3	3	3	0
20589	1	31	25.153	6	2.8	1	1	1	1	8.9	4.91	89		2.75	53	1.73	153			2.24	3539	0.56	36.47	30	10	1512	0	8.5	22	72.73	11	8	72.73	100	0	4	2	4	4	4	0
20590	1	31	20.291	8	2.74	3	1	1	1	8.7	6.67	48	0.45	6.87	24	4.98	137	4.59	706	7.13	2550	0.71	89.56	30	9	1387	0	9	8	100	6	6	100	100	0	4	3	4	4	4	0
20595	1	37	21.875	4	1.38	13	1	2	2	6.25	3.61	45	2.53	5.09	37	4.63	204			14.36	824	1.5	41.4	30	8	1175	0	6.2	4	60	5	5	60	100	0	2	2	2	2	2	0
20597	1	36	23.683	9	2.32	0.2	1	1	1	9.32	5.19	41	0.76	5.43	68			5.14	192	3.55	2408	0.52	65.9	36	11	1725	0	10.4	6	62.5	8	5	62.5	100	0	4	3	4	2	2	0
20599	1	29	19.362	4	1.93	4	1	3	1	8.65	3.12	36	0.56	4.74	38	2.88	134			4.29	1753	0.8	114.8	40	10	1525	0	9.3	8	50	8	4	50	100	0	2	1	2	2	2	0
20611	1	26	22.039	11	3.32	5	1	5	1	5.92	3.18	34	0.7	4.2	23	2.44	75			4.81	1561	0.56	53.35	20	9	1437	0	10.6	8	50	10	5	50	100	0	3	2	3	2	2	0
20613	1	34	21.001	7	1.65	5	1	1	1	7.23	7.23	42	1.26	9.39	34	3.55	195			2.85	2169	1.32	89.79	40	10	1527	0	6	5	100	8	8	100	100	0	4	3	4	3	3	0
20630	1	32	18.066	4	0.56	1	1	3	1	10.05	4.05	55	0.04	10.88	26	8.34	87			9.03	1161	0.44	70.2	52	10	1912	1	10	5	75	4	4	75	100	0	1	1	1	1	1	0
20642	1	24	23.191	13	1.13	2	1	1	1	8.14	6.18	75	0.33	6.8	28	2.68	135	2.85	641	1.48	2362	1.1	83.21	34	10	1587	0	10.2	8	62.5	8	6	62.5	100	0	3	1	3	2	2	0
20644	1	29	23.533	10	3.1	3	1	5	2	10.66	6.82	30	0.19	7.18	24	3.24	110	3.81	379	4.33	1236	0.61	94.67	43	10	1550	0	9.4	7	100	8	6	100	100	0	1	0	0	0	1	0
20644	1	28	22.183	11	3.1	3	1	5	1	9.1	2.98	27	0.23	3.81	28	3.14	115			1.31	1934	0.75	94.67	43	10	1650	0	9.6	12	80	10	10	80	100	0	2	2	0	0	2	0
20656	1	34	21.077	3	2.83	2	1	1	1	6.23	2.79	76	0.64	4.85	37	3.39	228.99	4.43	706.66	7.07	1060.3	1.19		34	7	1337	0	9.3	0	100	4	4	100	100	0	2	2	0	0	2	0
20658	0	32	27.239	10	1.89	0.3	1	1	1	7.5	5.48	27	0.46	6.63	49	7.34	218	6.13	974	7.05	1795	0.91	54.98	50	9	1425	0	8.2	9	83.33	6	6	83.33	100	0	2	1	2	1	1	0
20664	1	39	22.222	6	0.95	10	1	3	1	7.81	1.54	48	0.91	4.82	41	1.81	40			1.59	592	0.38	45.78	28	11	1850	0	7.4	4	66.67	3	2	66.67	100	0	2	1	2	1	1	0
20668	1	28	20.528	8	3.21	2	1	1	1	6.13	2	35	0.26	4.8	43			2.09	125	2.26	2934	1.25	58.36	29	10	1625	0	8.2	9	100	8	8	100	100	0	4	2	4	4	4	0
20674	1	36	21.436	6	1.32	1	1	1	1	6.69	3.71	37	0.19	3.35	34	5.02	312	4.6	754	2.35	1324	0.41	102.99	36	8	1062	0	8.5	5	60	5	5	60	100	0	1	0	0	0	1	0
20678	1	26	21.502	14	2.12	2	1	1	1	7.69	3.65	27	1.75	3.72	42	3.27	99	4.6	548	6.22	874	0.73	85.17	23	9	1287	0	8.1	7	83.33	6	6	83.33	100	0	2	1	2	2	2	0
20681	1	29	20.957	7	4.43	5	1	1	1	6.98	4.61	34	1.66	4.73	24	4.96	98			2.17	1904	1.22	49.58	34	10	1750	0	5.2	10	80	10	9	80	100	0	2	1	0	0	2	0
20682	1	29	22.058	10	3.21	1	1	1	1	8.28	3.26	63	0.56	5.13	63	2.01	248			1.96	2624	1.01	45.32	38	9	1450	0	8.8	8	55.56	9	5	55.56	100	0	4	3	4	3	3	0
20697	1	36	20.812	7	6.31	0.8	1	1	1	6.26	3.83	38	0.45	3.12	48	4.63	268	8.09	617	8.19	2163	1.22	59.59	28	8	1187	0	8.2	10	62.5	8	6	62.5	100	0	3	3	3	3	3	0
20708	1	32	24.878	9	2.88	3	1	5	2	7.71	4.42	33	0.7	3.96	22	2.66	99	7.07	447	2.79	4534	1.27	32.77	44	12	2437	0		9	92.31	14	13	92.31	100	0	5	5	5	5	5	0
20713	1	33	24.323	6	4.77	6	1	1	1	5.47	3.7	31	0.42	5.74	34	4.68	105	3.57	493	5.18	1230	0.44	31.09	36	9	1300	0	10.8	4	75	4	3	75	100	0	1	0	1	0	0	0
20713	1	33	24.233	12	4.77	6	1	1	1	7.19	2.51	35	0.73	3.62	43	3.11	230	2.31	1007	1.66	1456	0.82	31.09	36	9	1237	0	8.2	6	71.43	7	6	71.43	100	0	3	2	3	1	1	0
20719	1	28	25.911	10	2.72	4	1	4	1	9.74	3.31	28	1.5	5.76	31	2.78	84			3.7	380	0.29	44.52	27	12	2212	0	5.4	2	100	2	2	100	100	0	1	0	1	1	1	0
20720	0	38	27.344	18	3.14	3	1	5	1	8.11	4.98	64	0.5	11.65	59			5.28	142	7.72	1389	1.22	103.57	42	10	1475	1	7.5	5	75	4	4	75	100	0	2	1	2	1	1	0
20725	1	33	20.24	7	3.06	4	1	2	1	8.89	5.39	26	0.46	6.19	18	2.58	71	3.69	446	3.14	2938	1.07	37.69	38	12	1862	0	9.7	6	100	9	9	100	100	0	5	5	5	5	5	0
20734	1	34	26.953	9	3.8	0.5	1	1	1	6.43	2.76	28	0.74	1.95	34	1.23	60	1.77	269	2.02	2754	0.72	37.66	18	11	2100	0	8.7	8	71.43	7	5	71.43	100	0	4	3	4	4	4	0
20742	0	28	20.833	9	1.35	4	1	1	2	8.12	7.3	67	1.14	12.38	24	5.36	100			7.55	2074	0.81	64.64	66	11	1800	1	6.6	7	87.5	8	8	87.5	100	0	5	4	5	5	5	0
20744	1	30	25.637	11	4.4	2	1	2	2	9.18	8.77	31	0.74	4.72	100			5.09	382	1.03	2355	0.41		48	9	1475	0	17.3	9	88.89	9	9	88.89	100	0	3	2	3	3	3	0
20745	1	34	23.828	11	3.08	2	1	1	1	6.68	3.28	32	0.45	6.36	24	4.41	42			3.28	1227	1.39	74.85	32	11	2025	0	10.8	11	90	10	9	90	100	0	5	5	5	5	5	0
20749	1	38	24.653	6	0.89	1	1	3	1	9.05	2.75	52	0.33	4.98	32	3.65	44			1.1	625	0.41	59.12	37	12	1937	0	6.2	6	100	6	6	100	100	0	2	1	2	2	2	0
20750	0	31	18.59	11	3.38	3	1	1	1	7.47	5.1	35	1.54	5.8	31	3.73	105			4.57	2281	0.95	75.47	54	10	1825	1	4.6	7	66.67	6	4	66.67	100	0	3	2	3	3	3	0
20751	1	31	25.391	8	2.7	1.8	1	1	1	5.76	3.95	49	0.36	6.92	38	7.46	137			8.01	809	0.8	70.06	52	9	1512	0	9	8	88.89	9	9	88.89	100	0	4	3	4	4	4	0
20756	1	30	21.218	9	2.2	2	1	3	1	8.76	4.76	54	0.56	6.86	48	3.71	163			3.89	1859	0.27	101.84	32	9	1400	0	8.9	7	83.33	6	5	83.33	100	0	3	2	3	3	3	0
20760	1	28	21.502	11	1.68	3	1	2	2	6.17	2.48	32	0.87	4.94	30	2.25	58			2.54	1741	1.87	35.7	30	10	1462	0	10.1	5	83.33	6	6	83.33	100	0	3	2	3	3	3	0
20767	1	21	23.03	8	3.63	2	1	2	1	8.58	8.99	107	1.89	17.13	7	22.76	3			1.73	809	1.71	82.79	50	13	3237	1	7.7	8	85.71	7	6	85.71	100	0	4	3	4	2	2	0
20769	1	23	19.721	6	2.3	2	1	2	2	9.49	4.98	45	0.8	6.21	13	2.21	98	3.43	340	1.4	572	0.19	54.28	18	9	1212	0	7.2	5	66.67	4	3	66.67	100	0	1	1	1	1	1	0
20773	1	39	25.391	9	1.2	0.5	1	1	1	7.88	3.64	14	0.46	3.88	13	2.37	93			4.32	1508	0.4	54.45	28	10	1950	0	8.7	7	83.33	6	6	83.33	100	0	5	5	5	5	5	0
20774	1	31	23.936	9	2.94	10	1	2	2	9.77	7.37	31	0.74	10.01	51	8.24	362	8.82	1127	5.7	2863	0.68	100.35	52	10	1700	1	6.7	10	83.33	9	6	83.33	100	0	4	4	4	4	4	0
20777	1	37	21.259	6	1.12	6	1	3	1	11.5	3.74	21	0.52	3.65	15	2.44	33	3.28	68	2.64	548	0.23	41.46	34	13	2175	0	7.9	5	66.67	3	2	66.67	100	0	2	1	2	1	1	0
20784	1	40	22.06	6	3.01	3.5	1	3	1	10.95	5.92	34	0.31	7	46	5.71	222			10.56	2227	1.11	45.42	36	9	1612	0	5.1	7	80	5	4	80	100	0	1	0	1	1	1	0
20786	0	29	23.53	10	2.72	3	1	1	1	7.53	3.5	16	0.73	4.62	24	2.48	102	5.2	573	4.08	2254	1.14	75.57	32	9	1475	0	12.1	7	54.55	11	7	54.55	100	0	4	3	4	4	4	0
20788	0	40	27.005	4	0.61	1	1	3	1	6.98	4.51	57	0.2	6.1	32	6.42	202	10.53	499	5.75	870	0.38	83.4	42	9	1387	1	8	6	100	6	6	100	100	0	4	3	4	4	4	0
20789	0	35	19.437	6	3.21	1	1	3	2	19.79	6.2	19		2.62	189	5.34	714	3.98	1062	3.23	2515	0.61	103.98	48	10	1437	0	8.2	4	100	4	2	100	100	0	1	0	1	0	0	0
20789	0	35	20.078	9	1.76	1	1	3	2	8.85	3.56	37	0.53	5.31	41	5.9	178			6.33	1467	0.58	103.98	48	10	1350	0	10.3	4	100	6	6	100	100	0	4	4	4	3	3	0
20793	1	38	21.908	10	2.37	2	1	2	1	6.84	2.62	27	0.22	1.87	34	1.54	250	4.89	1066	1.69	1672	0.61	19.53	28	8	1275	0	9.7	8	100	2	2	100	100	0	1	1	1	1	1	0
20800	1	29	19.223	10	2.73	3	1	1	1	7.54	1.75	25	0.29	4.21	21	3.83	132			1.92	1011	0.45	37.11	23	10	1187	0	11.3	7	66.67	6	4	66.67	100	0	2	0	2	2	2	0
20807	1	34	25.559	16	10.48	11	1	5	2	7.48	2.93	13	1.33	4.86	41	4.61	64	5.18	413	3.23	1286	0.12	30.17	34	10	1700	0	5	7	85.71	7	7	85.71	100	0	4	3	4	4	4	0
20810	1	30	21.077	6	1.65	4	1	1	1	7.61	4.54	24	0.96	4.06	29	4.69	269	4.9	824	1.378	1927	0.97	53.26	34	10	1712	0	10	7	100	6	6	100	100	0	3	3	3	3	3	0
20814	0	32	24.142	12	3.68	10	1	1	1	5.95	5.69	29	0.91	5.43	27	10.37	694	4.54	1459	6.51	2752	0.92	54.19	40	8	1312	1	11	14	61.54	13	9	61.54	100	0	2	0	2	1	1	0
20822	1	30	18.287	7	0.87	6	1	3	1	10.18	5.59	17	1.01	2.92	70	1.22	164			0.72	996	0.29	40.22	51	12	2375	0	6.3	4	83.33	6	6	83.33	100	0	2	1	0	0	2	0
20825	1	32	21.774	11	2.45	3	1	2	1	6.76	4.31	20	0.31	4.19	48	3.46	144			1.83	3115	0.39	69.1	38	10	1687	0	9.2	9	100	7	7	100	100	0	3	2	3	2	2	0
20843	1	33	23.438	4	3.54	3	1	3	1	11.77	4.8	47	0.76	5.77	21	7.58	50	5.48	97	1.88	1246	0.66	13.18	29	17	3162	1	9.5	4	75	4	3	75	100	0	2	2	2	1	1	0
20844	1	30	27.587	4	1.26	4	1	2	1	8.55	2.41	18	0.47	2.92	11	1.92	33			2.54	2596	0.61	11.78	19	13	2675	0	11	9	87.5	8	7	87.5	100	0	4	3	4	3	3	0
20854	1	40	19.433	3	0.27	2	1	3	2	8.2	3.43	48	0.16	5.31	12	6.4	72			6.6	605	0.24	46.81	32	9	1325	0	7.1	2	50	2	2	50	100	0	1	0	1	0	0	0
20861	1	35	24.387	8	1.38	7	1	3	1	8.71	4.15	30	0.38	7	44			2.73	177	4.35	1758	0.45	82.5	46	9	1212	0	8	7	100	4	4	100	100	0	3	3	3	3	3	0
20867	1	26	26.776	6	1.42	0.3	1	3	2	9.14	3.46	36	0.83	2.8	20	2.16	63			3.68	1313	1.1	36.38	26	10	1550	0	8.4	0	87.5	9	8	87.5	100	0	3	2	3	3	3	0
20870	1	32	26.129	7	1.07	7	1	3	2	8.13	4.34	36	1.61	3.93	26	4.61	71			3.59	1135	0.76	30.53	40	10	2037	0	12.4	5	100	4	3	100	100	0	3	3	3	3	3	0
20872	1	31	20.429	14	4.87	7	1	1	1	7.59	11	34	0.55	8.37	59	4.4	279	7.64	1244	4.9	4043	1.45	115.45	30	7	987	1	14.1	12	100	11	11	100	100	0	5	4	5	5	5	0
20891	1	29	18.365	13	7.05	3	1	1	1	9.25	8.37	35	1.68	6.48	60	5.08	1501	3.72	2587	4.53	4101	0.123	117.43	44	8	1125	0	12.4	12	84.62	13	11	84.62	100	0	5	4	5	4	4	0
20895	1	28	25.352	8	3.12	3	1	1	2	9.98	6.39	39	1.52	5.3	24	4.38	72	3.52	254	3.27	901	0.24	62.08	30	10	1575	0	7.4	6	100	7	7	100	100	0	4	3	4	2	2	0
20903	1	37	24.974	13	5.52	14	1	1	1	7.67	3.41	27	0.43	4.7	32	2.43	148			3.58	2801	0.95	82.28	32	11	2175	0	13.8	8	40	10	4	40	90	0	2	1	0	0	2	0
20908	1	39	20.202	10	1.65	3	1	2	2	7.64	3.7	32	0.63	5.2	8	4.07	193	2.73	661	1.71	1703	0.4	57.39	34	8	1275	0	7.3	8	85.71	7	7	85.71	100	0	3	3	3	2	2	0
20910	1	39	21.218	3	0.25	3	1	3	1	10.63	3.02	66	0.46	3.66	60	5.52	55			3.72	454	0.38	52.2	33	12	1918	0	11.2	1	50	2	2	50	100	0	1	0	1	0	0	0
20922	1	31	20.569	13	0.85	6	1	2	1	7.48	3.9	36	0.28	8.77	27	1.8	105			2.58	2310	0.96	120.92	30	10	1412	0	12.4	9	100	7	7	100	100	0	3	2	3	3	3	0
20923	0	33	27.767	6	1.68	1	1	1	1	8.66	4.93	39	0.57	4.84	36	5.15	41	7.01	181	5.28	235	1.32	150.78	50	9	1787	1	8.2	4	100	4	1	100	100	0	1	0	1	1	1	0
20927	1	27	23.805	8	2.41	2	1	1	1	8.73	2.03	45	0.47	4.46	12			2.46	53	2.29	1542	1.26	55.16	20	11	2187	0		6	60	5	4	60	100	0	2	1	2	1	1	0
20928	1	27	21.83	8	4.84	2	1	2	1	7.7	4.52	43	0.8	6.86	72	4.73	176			2.52	2823	1.46	46.41	46	9	1400	0	7.4	9	70	10	8	70	100	0	4	3	4	4	4	0
20929	1	30	20.005	7	4.21	5	1	4	1	6.78	1.81	29	0.83	3.78	40	0.98	140	2.04	801	3.56	2266	1.9	52.32	20	9	1525	0	8	7	83.33	6	6	83.33	100	0	3	2	3	3	3	0
20953	1	27	21.484	5	0.55	0.6	1	3	1	11.72	3.26	12	0.45	5.77	15.45	5.03	50.2			3.04	1283	0.8	44.02	39	16	2037	0	7.4	7	50	4	3	50	100	0	2	1	2	1	1	0
20954	1	36	22.68	5	1.65	0.5	1	2	1	6.94	2.21	37	1.17	4.08	21.88	1.67	72.55	3.55	320	0.91	757	0.45	23.65	31	11	1762	0	10.5	4	100	5	5	100	100	0	3	2	3	2	2	0
20955	1	31	23.508	9	3.54	2.5	1	4	2	8.28	5.33	55	0.59	4.09	22.33			2.84	90.55	2.46	928	1.12	33.6	27	9	1475	0	11.1	4	100	7	7	100	100	0	4	3	4	3	3	0
20959	1	24	25	9	3.7	2	1	1	1	7.96	2.19	52	0.47	4.9	29.44	1.39	92			3.13	3577	1.84	50.19	47	11	2000	0	8.9	10	84.62	13	12	84.62	100	0	5	4	5	5	5	0
20962	1	31	22.308	11	3.32	6	1	1	1	7.31	4.84	57	1.03	4.95	40.28	2.12	190			9.09	1836	1.61	104.85	22	9	1200	0	12.8	9	87.5	8	7	87.5	100	0	3	2	3	3	3	0
20972	1	31	21.094	4	0.09	1	1	3	1	9.52	4.42	22	0.35	5.97	9.7			3.45	25	2.22	716	0.09	54.28	33	16	2412	0	8.4	4	100	4	4	100	100	0	3	3	3	3	3	0
20975	1	34	27.344	6	1.85	2	1	2	1	4.25	2.24	57	0.27	1.78	52	1.86	87	6.45	246	0.55	1390	0.77	6.65	44	15	4075	0	18.7	6	80	5	4	80	100	0	3	3	3	2	2	0
20976	1	40	20.964	11	2.13	7	1	1	1	7.18	2.72	75	0.88	2.42	48			5.43	470	1.89	2915	0.41	71.1	45	10	1425	0	9.1	7	85.71	7	6	85.71	100	0	3	2	3	3	3	0
20982	1	36	22.833	9	5.26	2	1	4	2	5.87	2.45	29	0.99	4.04	15	2.82	37			2.42	2689	0.6	30.66	27	12	2625	0	6.9	0	83.33	8	6	83.33	100	0	2	1	2	2	2	0
20983	1	36	22.151	3	2.13	7	1	3	1	8.84	1.82	34	0.75	2.11	27			2.17	87	3.47	1264	0.9	60.89	28	10	1900	0	5	0	66.67	6	5	66.67	100	0	3	3	3	3	3	0
20989	1	40	26.107	6	2.11	3	1	3	2	8.08	3.94	52	0.83	6.37	35.96			5.22	114	1.91	875	0.53	39.76	36	9	1162	0	5	5	80	5	5	80	100	0	2	2	0	0	2	0
20992	1	39	23.834	11	2.13	1	1	5	2	6.22	4.65	32	0.53	2.48	87			7.2	377	1.47	1259	0.69	21.37	44	9	1200	0	7.6	0	100	8	8	100	100	0	4	3	4	2	2	0
20997	1	32	22.432	4	1.65	4	1	1	1	5.79	4.62	51	0.77	7.09	10	3.97	83	2.25	343	2.75	1578	1.18	58.84	36	10	1900	0	8.5		100	7	7	100	100	0	4	3	4	4	4	0
21003	1	35	27.471	9	1.42	3	1	2	2	9.18	2.7	42	0.37	0.94	131	1.11	121			1.97	2735	0.31	35.32	48	11	1687	0	9	0	100	8	5	100	75	0	2	2	0	0	2	0
21010	1	33	24.035	3	0.81	2	1	3	1	7.01	2.21	37	0.3	3.41	22	1.83	92			2.94	1736	0.58	51.84	38	10	1650	0	6.3	9	90.91	11	10	90.91	100	0	4	3	4	4	4	0
21015	1	38	24.35	11	1.96	3	1	3	1	8.29	2.09	25	1.1	2.49	50	3.37	278	3.44	967	2.03	1521	0.58	20.79	28	8	1262	0	9.4	5	0	5	0	0	100	1	0	0	0	0	0	0
21018	1	34	23.962	4	1.58	3	1	1	1	7.93	6.17	32	1.78	7.58	43	5.89	226			2.92	2579	1.68	63.17	46	11	925	1	11.9	7	77.78	9	8	77.78	100	0	3	2	3	3	3	0
21021	1	37	19.835	6	0.98	2	1	3	1	8.12	3.99	48	0.82	4.43	30	2.77	148			4.43	1842	1.35	97.17	24	8	1153	0	9.8	5	75	4	3	75	100	0	3	2	3	3	3	0
21051	1	37	19.69	8	3.3	2	1	1	1	10.24	4.2	37	1.52	7.63	29	5.6	167			2.09	2552	0.75	136.39	50	10	1637	0	7.1	8	57.14	7	4	57.14	100	0	3	2	3	2	2	0
21052	1	30	27.344	18	4.22	0.5	1	1	1	5.56	3.32	40	0.95	7.3	16	5.21	78			7.43	3373	1.01	65.11	52	10	1850	0	11.3	0	86.67	15	14	86.67	100	0	5	4	5	5	5	0
21061	1	39	24.142	4	0.97	5	1	3	1	7.9	2.74	57	0.37	2.03	26			1.82	65	3.31	860	0.56	17.38	17	10	1400	0	6.9	4	50	4	2	50	100	0	2	1	2	1	1	0
21095	1	26	19.531	10	4.11	0.9	1	5	2	9.17	2.83	41	0.38	2.88	44	1.71	212	3.63	808	2.16	2519	0.36	36.53	30	10	1550	0	6	6	100	5	5	100	100	0	3	2	3	2	2	0
21096	1	34	25.802	17	6.11	0.7	1	1	1	8.33	3.79	32	0.25	8.35	45	4.37	131	4.3	623	1.37	2539	0.44	85.4	57	10	1512	1	5.2	8	71.43	7	5	71.43	100	0	4	4	4	4	4	0
21105	1	30	18.518	6	1.88	5	1	1	1	7.4	4.37	46	0.82	7.81	35	2.43	110	3.75	512	5.87	2000	0.71	119.12	48	10	1875	0	7.9	6	80	5	4	80	100	0	2	1	2	2	2	0
21125	1	30	22.641	5	1.65	3	1	1	1	6.78	1.52	28	0.26	3.24	27	2.69	118			1.57	826	0.32	33.18	28	8	1287	0	6.6	3	75	4	4	75	100	0	1	0	1	1	1	0
21130	1	34	23.936	9	3.73	1	1	1	1	7.36	3.46	14	0.4	3.17	33	1.96	150			2.89	1443	0.55	49.97	27	10	1862	0	7.8	8	50	6	4	50	100	0	3	3	3	2	2	0
21131	0	36	21.565	6	1.58	10	1	4	1	8.01	5.44	38	0.46	3.82	47	5.27	195			6.68	1585	0.91	80.36	46	8	1525	0	9.6	4	66.67	6	4	66.67	100	0	2	1	2	1	1	0
21132	1	33	21.774	12	3.51	4	1	1	1	8.75	7.15	35	0.24	5.96	41	1.85	123			3.06	2723	0.26	36.11	40	10	1550	0	5.2	13	100	9	9	100	100	0	3	3	3	2	2	0
21136	1	39	21.644	5	2.27	1	1	3	1	8.5	3.94	31	0.7	5.13	48	3.36	140			6.53	931	0.58	75.88	36	10	1387	0	8.4	3	100	2	2	100	100	0	2	2	2	2	2	0
21154	1	34	19.228	8	1.53	7	1	4	1	9.89	5.01	68	0.37	9.07	29	8.7	151			2.38	1288	0.34	76.31	58	10	1475	0	8.6	4	75	4	3	75	100	0	3	2	3	2	2	0
21176	1	37	23.03	9	4.01	2	1	1	1	7.58	3.95	28	0.24	6.27	34	4.84	215			2	1497	0.3	40.79	27	9	1499	0	12.9	9	50	8	4	50	100	0	2	2	2	1	1	0
21179	1	39	26.079	12	4.35	2	1	1	1	4.93	3.45	32	0.55	2.66	47	2.07	214			3.13	1490	0.9	36.8	36	9	1675	0	9.9	11	77.78	9	8	77.78	100	0	2	1	0	0	2	0
21196	0	30	24.558	10	6.62	2	1	1	1	8.01	8.64	30	0.31	11.04	52			7.09	489	5.37	2433	1.02	83.24	50	9	1199	1	7.4	11	80	10	8	80	100	0	4	3	4	4	4	0
21201	0	35	21.03	8	2.49	0.1	1	5	2	8.09	6.85	34	0.64	2.99	193	10.79	753	5.82	1343	3.9	1627	0.77	65.24	30	7	1050	1	9.2	0	100	6	6	100	100	0	3	2	3	3	3	0
21203	1	32	22.507	6	1.67	1	1	1	1	7.76	2.98	41	0.44	2.27	48	2.39	191			1.14	3296	1.2	40.96	25	10	1587	0	14.1	10	88.89	9	8	88.89	100	0	4	4	4	4	4	0
21211	1	28	27.182	16	4.56	0.7	1	1	1	5.04	2.54	31	0.3	3.07	49	1.65	122	6.38	666	1.84	2253	0.89	23.92	48	10	1387	0	8.9	11	72.73	11	8	72.73	0	0	5	5	5	4	4	0
21212	1	31	18.861	11	2.33	2	1	1	1	8.59	6.09	33	0.21	7.56	52	2.72	144			4.94	1710	0.89	98.84	46	15	2037	0	8.6	6	85.71	7	6	85.71	100	0	2	2	2	2	2	0
21214	0	29	23.875	13	4.71	3	1	1	1	7.58	8.82	29	0.29	10.33	36	7.25	123			2.41	1356	0.58	57.78	70	10	1875	1	12.5	6	100	9	9	100	100	0	4	4	4	4	4	0
21217	0	27	22.367	8	3.65	4	1	1	1		12.65	64	4.75	11.15	42	9.74	126			8.15	738	3.81	96.43	50	8	1425	1	5.6	4	83.33	6	6	83.33	100	0	2	1	2	2	2	0
21219	1	26	27.734	17	4.96	1	1	1	2	6.63	3.72	32	1.4	2.91	29	1.22	92			0.91	1763	0.66	32.9	28	10	2025	0	10.5	8	85.71	9	7	85.71	100	0	2	1	0	0	2	0
21224	1	27	21.929	11	5.54	3	1	1	1	5.57	4.06	24	0.75	3.64	31	1.64	108			4.61	2609	0.98	70.93	50	10	1550	0	12.7	13	66.67	15	11	66.67	100	0	5	5	5	4	4	0
21227	1	40	26.037	5	0.64	7	1	3	2	6.81	2.98	36	0.52	2.38	42	2.46	100			9.62	1015	1.03	42.45	23	9	1562	0	11.4	7	100	4	3	100	100	0	2	2	2	1	1	0
21231	1	35	18.871	10	3.06	1.5	1	5	1	4.58	2.6	35	0.14	2.18	62	2.4	227			6.7	2616	1.5	41.76	42	9	1387	0	7.3	11	75	12	10	75	100	0	4	4	4	4	4	0
21237	1	28	23.127	14	5.57	4	1	1	1	7.46	3.5	47	0.72	5.7	42	3.14	169			2.88	2384	1.28	83.74	39	10	1650	0	8.8	9	100	9	9	100	100	0	5	4	5	5	5	0
21239	0	39	21.708	4	0.55	5	1	3	2	5.54	4.12	70	0.46	6.5	29	3.25	199	8.67	904	2.13	1229	0.45	82.38	46	10	1475	0	7.4	4	100	4	3	100	100	0	2	1	2	2	2	0
21240	0	28	19.052	9	6.17	0.1	1	1	1	7.71	3.98	50	0.34	5.52	35	3.56	165	4.77	853	2.71	1682	1.18	36.55	34	9	1325	0	9.7	6	87.5	8	7	87.5	100	0	4	4	4	4	4	0
21241	0	32	21.379	10	1.88	1	1	2	1	7.1	14.73	25	0.42	8.51	56	9.23	250	11.18	1102	10.24	3170	1.96	110.78	50	9	1337	1	5	9	100	12	12	100	100	0	6	6	6	5	5	0
21246	1	29	21.769	16	2.84	3	1	1	1	7.03	3.41	27	1.19	4.22	35	2.27	150	3.56	854	2.69	1766	1.25	29.63	32	10	1437	0	8.2	8	87.5	8	8	87.5	100	0	4	2	4	4	4	0
21248	1	34	24.035	11	5.55	5	1	1	2	6.84	2.74	31	0.83	2.93	45	2.87	121			2.72	1399	0.39	59.34	28	9	1637	0	8.3	14	100	9	8	100	100	0	4	4	4	4	4	0
21250	1	32	18.02	17	8.9	2	1	4	1	6.29	9.05	34	0.54	4.25	67	1.85	266			3.7	3464	1.55	70.59	29	9	1375	0	8.6	12	80	10	9	80	100	0	2	1	0	0	2	0
21251	1	24	21.484	7	2.01	4	1	2	2	7.45	2.75	33	0.87	5.12	28	2.97	89			2.85	951	0.56		25	9	825	0	13.2	5	100	6	6	100	0	0	2	1	0	0	2	0
21252	1	24	21.425	19	3.32	5	1	2	2	7.88	2.95	46	1.5	3.74	56	1.9	324			4.42	2421	0.4	63.84	44	9	1162	0	12.2	18	100	10	9	100	100	0	4	4	4	3	3	0
21253	0	39	23.14	8	1.59	2	1	3	1	10.06	4.46	35	0.57	5.26	52			8.83	131	1.5	606	0.05	81.95	58	10	1475	1	7.9	0	66.67	3	2	66.67	100	0	1	1	1	1	1	0
21255	1	39	23.438	9	3.38	0.5	1	1	1	5.41	2.5	22	0.37	2.42	36	1.42	105			2.17	1385	0.21	38.66	25	10	1512	0	6.4	9	60	10	8	60	100	0	4	3	4	4	4	0
21266	1	37	24.539	9	1.44	2	1	3	1	7.38	3.63	37	0.62	4.31	33			2.62	119	1.64	878	0.26	55.1	32	9	1237	0	6.2	7	66.67	6	5	66.67	100	0	3	2	3	3	3	0
21270	0	31	22.522	17	8.1	5	1	1	1	10.36	14.73	39	0.64	6.97	92	15.08	313	12.39	1001	5.15	4327	1.2	71.37	60	10	1387	1	8.7	7	100	9	9	100	100	0	5	5	5	5	5	0
21272	1	31	22.481	5	2.69	4	1	3	2	8.03	3.09	48	0.59	3.65	46	1.92	172	5.29	390	5.33	1067	0.29	79.82	26	9	1287	0	10.7	4	100	4	4	100	100	0	3	3	3	3	3	0
21275	1	30	22.761	17	2.52	2	1	1	1	5.51	2.18	29	0.62	3.11	29	1.59	172			3.63	2248	0.79	29.94	22	10	1725	0	10.2	0	100	11	11	100	100	0	6	5	6	6	6	0
21282	1	31	24.768	10	3.19	0.4	1	1	1	5.65	2.65	33	0.69	5.1	31	3.25	349			3.2	2452	0.92	28.2	36	8	1312	0	9	8	87.5	8	8	87.5	100	0	4	3	4	4	4	0
